# Supplementary material for: Molecular Characterization of the Highest Risk Adult Patients With Acute Myeloid Leukemia (AML) Through Multi-Omics Clustering
Source: Front Genet. 2021 Oct 29;12:777094. doi: 10.3389/fgene.2021.777094 (PMC8585788; doi:10.3389/fgene.2021.777094)
Supplement: Supplementary file 1 [file DataSheet4.CSV]

146 Analyzing AML Genes
ENSG00000002586	CD99
ENSG00000004468	CD38
ENSG00000010278	CD9
ENSG00000010610	CD4
ENSG00000012124	CD22
ENSG00000013725	CD6
ENSG00000019582	CD74
ENSG00000026508	CD44
ENSG00000066294	CD84
ENSG00000085063	CD59
ENSG00000085117	CD82
ENSG00000090659	CD209
ENSG00000091972	CD200
ENSG00000101017	CD40
ENSG00000103855	CD276
ENSG00000104894	CD37
ENSG00000105383	CD33
ENSG00000110448	CD5
ENSG00000110651	CD81
ENSG00000110848	CD69
ENSG00000112149	CD83
ENSG00000114013	CD86
ENSG00000116031	CD207
ENSG00000116815	CD58
ENSG00000116824	CD2
ENSG00000117091	CD48
ENSG00000117281	CD160
ENSG00000117335	CD46
ENSG00000120217	CD274
ENSG00000121594	CD80
ENSG00000122223	CD244
ENSG00000125726	CD70
ENSG00000125810	CD93
ENSG00000129226	CD68
ENSG00000134061	CD180
ENSG00000134256	CD101
ENSG00000135218	CD36
ENSG00000135404	CD63
ENSG00000135535	CD164
ENSG00000137101	CD72
ENSG00000139193	CD27
ENSG00000143119	CD53
ENSG00000150637	CD226
ENSG00000153283	CD96
ENSG00000156535	CD109
ENSG00000167775	CD320
ENSG00000169442	CD52
ENSG00000170458	CD14
ENSG00000173762	CD7
ENSG00000174059	CD34
ENSG00000174807	CD248
ENSG00000177455	CD19
ENSG00000177575	CD163
ENSG00000177697	CD151
ENSG00000178562	CD28
ENSG00000196352	CD55
ENSG00000196776	CD47
ENSG00000198821	CD247
ENSG00000204936	CD177
ENSG00000241399	CD302
ENSG00000272398	CD24
ENSG00000002834	LASP1
ENSG00000005339	CREBBP
ENSG00000040633	PHF23
ENSG00000067955	CBFB
ENSG00000073614	KDM5A
ENSG00000073921	PICALM
ENSG00000078399	HOXA9
ENSG00000078403	MLLT10
ENSG00000079102	RUNX1T1
ENSG00000083168	KAT6A
ENSG00000085276	MECOM
ENSG00000089280	FUS
ENSG00000099381	SETD1A
ENSG00000103257	SLC7A5
ENSG00000105656	ELL
ENSG00000106031	HOXA13
ENSG00000110713	NUP98
ENSG00000114861	FOXP1
ENSG00000116132	PRRX1
ENSG00000118058	KMT2A
ENSG00000124795	DEK
ENSG00000125354	SEPT6
ENSG00000126603	GLIS2
ENSG00000126883	NUP214
ENSG00000128714	HOXD13
ENSG00000129993	CBFA2T3
ENSG00000130382	MLLT1
ENSG00000131759	RARA
ENSG00000133392	MYH11
ENSG00000136754	ABI1
ENSG00000139083	ETV6
ENSG00000140396	NCOA2
ENSG00000140464	PML
ENSG00000142347	MYO1F
ENSG00000142611	PRDM16
ENSG00000143322	ABL2
ENSG00000148700	ADD3
ENSG00000157554	ERG
ENSG00000159216	RUNX1
ENSG00000161960	EIF4A1
ENSG00000165671	NSD1
ENSG00000169045	HNRNPH1
ENSG00000169184	MN1
ENSG00000171843	MLLT3
ENSG00000172493	AFF1
ENSG00000178053	MLF1
ENSG00000178105	DDX10
ENSG00000181163	NPM1
ENSG00000184640	SEPT9
ENSG00000187239	FNBP1
ENSG00000198900	TOP1
ENSG00000213190	MLLT11
ENSG00000275023	MLLT6
ENSG00000238151	MLLT10P1
ENSG00000249462	MLLT10P2
ENSG00000122025	FLT3
ENSG00000163902	RPN1
ENSG00000162775	RBM15
ENSG00000196588	MKL1
ENSG00000120738	EGR1
ENSG00000186716	BCR
ENSG00000097007	ABL1
ENSG00000196126	HLA-DRB1
ENSG00000196301	HLA-DRB9
ENSG00000198502	HLA-DRB5
ENSG00000204287	HLA-DRA
ENSG00000229391	HLA-DRB6
ENSG00000196371	CD15:FUT4
ENSG00000157404	CD117:KIT
ENSG00000166825	CD13:ANPEP
ENSG00000169896	CD11:ITGAM
ENSG00000081237	CD45:PTPRC
ENSG00000008517	IL32
ENSG00000016402	IL20RA
ENSG00000056736	IL17RB
ENSG00000077238	IL4R
ENSG00000091181	IL5RA
ENSG00000095752	IL11
ENSG00000100385	IL2RB
ENSG00000103522	IL21R
ENSG00000104432	IL7
ENSG00000104998	IL27RA
ENSG00000109471	IL2
ENSG00000110324	IL10RA
ENSG00000110944	IL23A
ENSG00000111536	IL26
ENSG00000112115	IL17A
ENSG00000112116	IL17F
ENSG00000113302	IL12B
ENSG00000113520	IL4
ENSG00000113525	IL5
ENSG00000115008	IL1A
ENSG00000115590	IL1R2
ENSG00000115594	IL1R1
ENSG00000115604	IL18R1
ENSG00000124334	IL9R
ENSG00000124391	IL17C
ENSG00000125538	IL1B
ENSG00000125571	IL37
ENSG00000127318	IL22
ENSG00000127743	IL17B
ENSG00000129351	ILF3
ENSG00000134460	IL2RA
ENSG00000134470	IL15RA
ENSG00000136244	IL6
ENSG00000136634	IL10
ENSG00000136688	IL36G
ENSG00000136689	IL1RN
ENSG00000136694	IL36A
ENSG00000136696	IL36B
ENSG00000137033	IL33
ENSG00000137070	IL11RA
ENSG00000138684	IL21
ENSG00000142224	IL19
ENSG00000143195	ILDR2
ENSG00000143621	ILF2
ENSG00000145103	ILDR1
ENSG00000145839	IL9
ENSG00000150782	IL18
ENSG00000157368	IL34
ENSG00000160712	IL6R
ENSG00000162594	IL23R
ENSG00000162891	IL20
ENSG00000162892	IL24
ENSG00000163701	IL17RE
ENSG00000163702	IL17RC
ENSG00000164136	IL15
ENSG00000164399	IL3
ENSG00000164509	IL31RA
ENSG00000166090	IL25
ENSG00000168685	IL7R
ENSG00000168811	IL12A
ENSG00000169194	IL13
ENSG00000172349	IL16
ENSG00000172458	IL17D
ENSG00000174564	IL20RB
ENSG00000177663	IL17RA
ENSG00000185291	IL3RA
ENSG00000204671	IL31
ENSG00000243646	IL10RB
ENSG00000244226	ILF2P1
ENSG00000138413	IDH1
ENSG00000182054	IDH2
ENSG00000171791	BCL2
ENSG00000245848	CEBPA
ENSG00000119772	DNMT3A
ENSG00000205250	E2F4
ENSG00000141510	TP53
