# Supplementary material for: Molecular Characterization of the Highest Risk Adult Patients With Acute Myeloid Leukemia (AML) Through Multi-Omics Clustering
Source: Front Genet. 2021 Oct 29;12:777094. doi: 10.3389/fgene.2021.777094 (PMC8585788; doi:10.3389/fgene.2021.777094)
Supplement: Supplementary file 4 [file DataSheet3.CSV]

	Pvalue	bonferroni	fdr	Highly_Expressed
ABL2	1.37456451647733e-15	2.00686419405691e-13	2.50858024257114e-14	Low Risk
HNRNPH1	5.03720856996736e-12	7.35432451215234e-10	4.08573584008464e-11	Low Risk
NPM1	5.27101885735647e-11	7.69568753174044e-09	3.34595110075671e-10	Low Risk
MLLT10	1.19044618609811e-10	1.73805143170325e-08	6.68481319885864e-10	Low Risk
ETV6	1.32750094780648e-10	1.93815138379746e-08	7.17833845850911e-10	Low Risk
NUP214	2.21808496055695e-11	3.23840404241315e-09	1.54209716305388e-10	Low Risk
DNMT3A	1.6074869521856e-14	2.34693095019097e-12	1.67637925013641e-13	Low Risk
SEPT6	1.25892070450217e-11	1.83802422857316e-09	9.19012114286580e-11	Low Risk
BCL2	1.46379257765605e-09	2.13713716337783e-07	6.67855363555573e-09	Low Risk
MLLT11	1.77329468687328e-09	2.58901024283499e-07	7.84548558434844e-09	Low Risk
FOXP1	2.66076666090408e-06	0.000388471932491996	6.81529706126309e-06	Low Risk
CD47	1.85395395465076e-07	2.70677277379011e-05	6.44469708045264e-07	Low Risk
ABL1	6.91404148472013e-09	1.00945005676914e-06	2.8841430193404e-08	Low Risk
CD96	1.17533762158989e-05	0.00171599292752124	2.63998911926345e-05	Low Risk
IL17RB	1.09157601664888e-05	0.00159370098430736	2.5684090551209e-05	Low Risk
RUNX1	7.18819400322786e-05	0.0104947632447127	0.000138088990062009	Low Risk
DDX10	2.95838858115789e-07	4.31924732849053e-05	9.81647120111483e-07	Low Risk
CD160	2.59099260517048e-06	0.00037828492035489	6.75508786348018e-06	Low Risk
CD38	0.000226456657876801	0.033062672050013	0.000398345446385699	Low Risk
CD244	9.32116252217214e-05	0.0136088972823713	0.000172264522561662	Low Risk
ILF2	1.1611948476243e-05	0.00169534447753148	2.63998911926345e-05	Low Risk
KDM5A	0.000921500440239917	0.134539064275028	0.00140144858619821	Low Risk
IL12A	2.50289542931651e-06	0.00036542273268021	6.64404968509474e-06	Low Risk
NUP98	2.33044128953309e-06	0.000340244428271831	6.30082274577465e-06	Low Risk
CBFB	0.000595987070415752	0.0870141122806998	0.000966823469785553	Low Risk
NSD1	0.00271703613419129	0.396687275591929	0.00396687275591929	Low Risk
IL17RE	5.97857316686118e-05	0.00872871682361732	0.000117955632751585	Low Risk
AFF1	0.000649611778392106	0.0948433196452474	0.00103090564831791	Low Risk
FLT3	0.000280748207083494	0.0409892382341901	0.000482226332166942	Low Risk
ABI1	0.00483302914812354	0.705622255626038	0.0068507015109324	Low Risk
CD164	3.63935884196699e-05	0.00531346390927181	7.48375198488987e-05	Low Risk
TP53	0.00188514577063844	0.275231282513212	0.00283743590219807	Low Risk
CD14	1.51539011218394e-19	2.21246956378856e-17	5.53117390947139e-18	Intermeidate Risk
MYO1F	3.43797915403166e-19	5.01944956488623e-17	1.00388991297725e-17	Intermeidate Risk
CD4	3.51738705649511e-20	5.13538510248286e-18	1.71179503416095e-18	Intermeidate Risk
CD101	7.04119485876217e-15	1.02801444937928e-12	8.56678707816064e-14	Intermeidate Risk
IL1RN	1.2787019588731e-21	1.86690485995472e-19	9.33452429977362e-20	Intermeidate Risk
CD68	2.60127613413715e-27	3.79786315584024e-25	3.79786315584024e-25	Intermeidate Risk
CD86	1.91876411784417e-15	2.80139561205249e-13	3.11266179116943e-14	Intermeidate Risk
IL17RA	1.11172561330396e-15	1.62311939542378e-13	2.31874199346255e-14	Intermeidate Risk
IL10RB	3.43851555701895e-15	5.02023271324767e-13	5.02023271324767e-14	Intermeidate Risk
RARA	1.249779350668e-14	1.82467785197528e-12	1.40359834767329e-13	Intermeidate Risk
IL4R	2.45343188490609e-12	3.5820105519629e-10	2.23875659497681e-11	Intermeidate Risk
CD63	2.64542372388584e-11	3.86231863687333e-09	1.75559938039697e-10	Intermeidate Risk
CD163	4.52706793544333e-12	6.60951918574726e-10	3.88795246220427e-11	Intermeidate Risk
IL10RA	6.73308241262364e-15	9.83030032243052e-13	8.56678707816064e-14	Intermeidate Risk
CD53	2.81189912491401e-09	4.10537272237445e-07	1.20746256540425e-08	Intermeidate Risk
CD93	7.19699810364522e-10	1.0507617231322e-07	3.38955394558775e-09	Intermeidate Risk
CD302	4.10514430117161e-10	5.99351067971055e-08	1.99783689323685e-09	Intermeidate Risk
CD180	2.11255677002207e-08	3.08433288423222e-06	8.33603482224924e-08	Intermeidate Risk
MKL1	5.84043378685798e-11	8.52703332881265e-09	3.55293055367194e-10	Intermeidate Risk
CD36	1.16469454167534e-07	1.700454030846e-05	4.25113507711499e-07	Intermeidate Risk
HLA-DRB1	1.80853490656762e-08	2.64046096358873e-06	7.33461378774646e-08	Intermeidate Risk
CD37	6.77346199929063e-11	9.88925451896432e-09	3.95570180758573e-10	Intermeidate Risk
LASP1	3.750443073428e-06	0.000547564688720487	9.28075743594046e-06	Intermeidate Risk
IL23A	2.94708884674644e-07	4.3027497162498e-05	9.81647120111483e-07	Intermeidate Risk
HLA-DRB5	3.54748823828171e-07	5.17933282789129e-05	1.15096285064251e-06	Intermeidate Risk
CD276	3.56109701502566e-05	0.00519920164193746	7.42743091705351e-05	Intermeidate Risk
CD55	1.55137689212066e-06	0.000226501026249616	4.53002052499232e-06	Intermeidate Risk
IL6R	3.23289671800338e-05	0.00472002920828493	6.84062204099265e-05	Intermeidate Risk
CD83	0.000166339890482975	0.0242856240105143	0.000303570300131429	Intermeidate Risk
CD74	0.000171970695856495	0.0251077215950483	0.000309971871543806	Intermeidate Risk
ELL	7.28150736257176e-08	1.06310007493548e-05	2.72589762803968e-07	Intermeidate Risk
HLA-DRA	4.83097925632959e-05	0.0070532297142412	9.66195851265918e-05	Intermeidate Risk
CD151	0.000473446869163436	0.0691232428978616	0.000785491396566609	Intermeidate Risk
HLA-DRB6	0.000875753127076387	0.127859956553152	0.00134589427950687	Intermeidate Risk
IL21R	2.22393234608826e-06	0.000324694122528886	6.12630419865822e-06	Intermeidate Risk
PICALM	8.41249864721202e-05	0.0122822480249296	0.000159509714609475	Intermeidate Risk
PHF23	0.000310557034851851	0.0453413270883702	0.0005272247335857	Intermeidate Risk
IDH1	0.0041630332531362	0.607802854957885	0.00595885151919495	Intermeidate Risk
MYH11	0.00327385439314491	0.477982741399157	0.00473250239009066	Intermeidate Risk
CD109	1.30993264161867e-06	0.000191250165676326	3.98437845159012e-06	Low Risk
MLLT3	1.52463847539116e-07	2.22597217407109e-05	5.42920042456363e-07	Low Risk
MN1	4.86949091243913e-06	0.000710945673216114	1.18490945536019e-05	Low Risk
CD22	1.10828609912751e-05	0.00161809770472617	2.5684090551209e-05	Low Risk
CD82	1.20236002604038e-05	0.00175544563801895	2.65976611821053e-05	Low Risk
IL2RB	8.30512229479251e-06	0.00121254785503971	1.98778336891755e-05	Low Risk
IL16	8.57028071095603e-05	0.0125126098379958	0.0001604180748461	Low Risk
CD34	6.5832888017696e-08	9.61160165058361e-06	2.52936885541674e-07	Low Risk
CD40	6.2679572638621e-05	0.00915121760523867	0.000122016234736516	Low Risk
PML	0.000623171804484436	0.0909830834547277	0.000999814103898107	Low Risk
CD7	0.000820322610635942	0.119767101152847	0.0012878182919661	Low Risk
RBM15	1.17296247524252e-06	0.000171252521385407	3.64367066777463e-06	Low Risk
E2F4	3.07604021852446e-06	0.000449101871904572	7.74313572249262e-06	Low Risk
CD320	1.52214301435769e-06	0.000222232880096223	4.53002052499232e-06	Low Risk
CD6	0.00236243712125497	0.344915819703226	0.00348399817882046	Low Risk
IL32	0.000239397775346741	0.0349520752006241	0.000416096133340764	Low Risk
IL1B	0.000221991469121709	0.0324107544917695	0.000395253103558165	Low Risk
SEPT9	0.000480700035617169	0.0701822052001066	0.000788564103371985	Low Risk
CD52	2.27124735923442e-05	0.00331602114448225	4.87650168306214e-05	Low Risk
MLLT6	0.000842130439616446	0.122951044184001	0.00130798983174469	Low Risk
NCOA2	0.00696736672097714	1	0.00978111097367944	Low Risk
