# Supplementary material for: Molecular Characterization of the Highest Risk Adult Patients With Acute Myeloid Leukemia (AML) Through Multi-Omics Clustering
Source: Front Genet. 2021 Oct 29;12:777094. doi: 10.3389/fgene.2021.777094 (PMC8585788; doi:10.3389/fgene.2021.777094)
Supplement: Supplementary file 5 [file DataSheet5.CSV]

### This script is used to generate result for manuscript titled " Molecular characterization of the highest risk adult patients with acute myeloid leukemia (AML) through multi-omics clustering"
### please send email to nguyentt6@nih.gov for questions or comments.
##
## calculating CNV
rm(list=ls());
library(rstudioapi)
current_path <- getActiveDocumentContext()$path
setwd(dirname(current_path ))
## step 1: obtain the gene position file.
library(GenomicRanges)
library(RCurl)
library(httr)
library(stringr)
library(HGNChelper)
library(rjson)
RefGenome <- read.delim(file = "TCGA-Assembler-2-master/TCGA-Assembler/SupportingFiles/Hg19GenePosition.txt")
dim(RefGenome)
head(RefGenome)
NumGene <- dim(RefGenome)[1]
mode(RefGenome[	"txStarts"]) <- "numeric"
mode(RefGenome[	"txEnds"]) <- "numeric"
# Load copy number data
InData <- read.table(file = "laml_tcga_pub/data_cna_hg19.seg"	header = TRUE	sep = "\t"	na.string = ""	quote = ""	stringsAsFactors = FALSE	check.names = FALSE)
## add CHR
head(InData)
InData[	"ID"] <- toupper(InData[	"ID"])
TCGAID <- InData[	"ID"]
UniqueTCGAID <- unique(TCGAID)
InData[	"chrom"] <- as.character(InData[	"chrom"])
InData[	"chrom"] <- paste("CHR"	InData[	"chrom"]	sep = "")
IDID <- which(InData[	"chrom"] == "CHR23")
InData[IDID	"chrom"] <- "CHRX"
IDID <- which(InData[	"chrom"] == "CHR24")
InData[IDID	"chrom"] <- "CHRY"
InData[	"loc.start"] <- as.numeric(InData[	"loc.start"])
InData[	"loc.end"] <- as.numeric(InData[	"loc.end"])
InData[	"seg.mean"] <- as.numeric(InData[	"seg.mean"])
head(InData)
# Calculate gene-level copy number
Data <- matrix(NA	NumGene	length(UniqueTCGAID))
for (i in 1:length(UniqueTCGAID)) {
IDi <- which(InData[	"ID"] == UniqueTCGAID[i])
InDatai <- InData[IDi	c("chrom"	"loc.start"	"loc.end"	"seg.mean")	drop = FALSE]
for (j in 1:NumGene) {
IDj <- which(InDatai[	"chrom"] == RefGenome[j	"Chromosome"])
if (length(IDj) > 0) {
StartP <- InDatai[IDj	"loc.start"]
EndP <- InDatai[IDj	"loc.end"]
Ratio <- InDatai[IDj	"seg.mean"]
Overlap <- ifelse((EndP >= RefGenome[j	"txStarts"]) & (RefGenome[j	"txEnds"] >= StartP)	pmin(EndP	RefGenome[j	"txEnds"]) - pmax(StartP	RefGenome[j	"txStarts"]) + 1	0)
IDNonNA <- which(!is.na(Ratio))
Ratio <- Ratio[IDNonNA]
Overlap <- Overlap[IDNonNA]
if (sum(Overlap	na.rm = TRUE) > 0) {
Data[j	i] = sum(Overlap * Ratio	na.rm = TRUE)/sum(Overlap	na.rm = TRUE)
}
}
}
if ((i %% 20 == 0) & (i < length(UniqueTCGAID))) {
writeLines(paste("Calculating gene copy number	"	round(i/length(UniqueTCGAID)*100	digits = 2)	"% done."	sep = ""))
}
}
writeLines("Calculating gene copy number	100% done.")
colnames(Data) <- UniqueTCGAID
Des <- as.matrix(RefGenome[	1:3	drop = FALSE])
#Check and Correct gene symbol
Des <- CheckGeneSymbol(Des)
lResult <- CombineRedundantFeature(Data = Data	Des = Des)
Data <- lResult$Data
Des <- lResult$Des
# Draw and save a box plot
png(filename = "copyNumber_boxplot.png"	width = 30*dim(Data)[2]+300	height = 1500	units = "px")
par(las = 2	mai = c(4.5	1	0.5	1)	cex = 1.5)
boxplot(Data)
dev.off()
# save data files.
rownames(Data) <- NULL
rownames(Des) <- NULL
save(Des	Data	file = "copyNumber_gene_expressed.rda")
write.table(cbind(Des	Data)	file = "copynumber_gene_expressed.txt"	quote = FALSE
sep = "\t"	na = ""	col.names = TRUE	row.names = FALSE)
#########mapped with sample barcode.
cnv.dat <- read.delim ("copynumber_gene_expressed.txt"	stringsAsFactors =F	check.names = F)
head(cnv.dat)
cnv.dat <- cnv.dat[	-(2:3)]
na.rmv.dat <- na.omit(cnv.dat)
#### ###### remove duplicate genes.
dup.genes.list=na.rmv.dat[duplicated(na.rmv.dat[1]) |duplicated(na.rmv.dat[1]	fromLast=TRUE)	]
###### for this just simply removed duplicatten keep the first one.
dup.genes.list= dup.genes.list[order(dup.genes.list[1])	]
uniqe.gene.list= dup.genes.list[!duplicated(dup.genes.list[1])	]
### get the rest then combine
dup.na.rmv.dat= na.rmv.dat[!(duplicated(na.rmv.dat[1]) | duplicated(na.rmv.dat[1]	fromLast=TRUE))	]
###
identical (colnames(dup.genes.list)	colnames(dup.na.rmv.dat))
dat_cnv.unq= rbind(uniqe.gene.list	dup.na.rmv.dat)
dim(dat_cnv.unq)
row.names(dat_cnv.unq) <- dat_cnv.unq[	1]
dat_cnv.unq <- dat_cnv.unq[	-1]
head(dat_cnv.unq)
write.csv ( dat_cnv.unq	"cnv.unique.genes.csv")
###
###############################################
## preparing data matrix for rna-seq and cna
rm(list=ls())
library(edgeR);
library (matrixStats)
library(rstudioapi)
current_path <- getActiveDocumentContext()$path
setwd(dirname(current_path ))
dat.rna <- read.delim("laml_tcga_pub/data_RNA_Seq_v2_expression_median.txt"	check.names=F)
dim(dat.rna)
dat.rna[1:2	1:3]
na.rmv.dat.rna <- na.omit(dat.rna)
dim(na.rmv.dat.rna )
na.rmv.dat.rna[1:2	1:3]
na.rmv.dat.rna = na.rmv.dat.rna [!duplicated(na.rmv.dat.rna [	1])	]
row.names(na.rmv.dat.rna) <- na.rmv.dat.rna[	1]
na.rmv.dat.rna[1:2	1:3]
na.rmv.dat.rna <- na.rmv.dat.rna[	-(1:2)]
dim(na.rmv.dat.rna)
na.rmv.dat.rna[1:2	1:3]
dat.cnv <- read.csv("cnv.unique.genes.csv"	check.names=F	row.names=1)
dim(dat.cnv)
Index=which (colnames(dat.cnv) %in% colnames(na.rmv.dat.rna))
dat.cnv.filter <- dat.cnv[	Index]
dim(dat.cnv.filter)
head(dat.cnv.filter)
Index=which (colnames(na.rmv.dat.rna) %in% colnames(dat.cnv))
dat.rna.filter <- na.rmv.dat.rna[	Index]
dat.rna.filter <- dat.rna.filter [	colnames(dat.cnv.filter)]
dim(dat.rna.filter)
dim(dat.cnv.filter)
identical (colnames(dat.rna.filter)	colnames(dat.cnv.filter))
dat.rna.filter[1:2	1:3]
dim(dat.rna.filter)
write.csv (dat.rna.filter	"dat.rna.filter.mapped.cnv.samples.csv"	row.names=T);
head(dat.cnv.filter)
dim(dat.cnv.filter)
write.csv (dat.cnv.filter	"dat.cnv.filter.mapped.rna.samples.csv"	row.names=T);
dat.rna <- read.csv("dat.rna.filter.mapped.cnv.samples.csv"	row.names =1	check.names=F)
dim(dat.rna)
isexpr <- rowSums(cpm(dat.rna)>1) >= 83
dat.rna.filter <- dat.rna[isexpr	]
### check to get the important gene from the list of AML.
dat<-as.matrix(dat.rna.filter);
dat <- log2(dat + 1);
dat[1:2	]
write.table(dat	"rna.log2.txt"	sep="\t"	quote=F	row.names=T);
dat[1:2	]
dat.n <- normalizeBetweenArrays(dat	method="quantile");
write.table(dat.n	"rna.nor.txt"	sep="\t"	quote=F	row.names=T);
dim(dat.n)
pdf("AML_MOGSA_Prep_Dat/filter.normalized.RNA.hist.pdf");
hist(dat.n	main="RNA"	xlab="quantile normalized raw counts"	breaks=100)
dev.off();
pdf("normalized.RNA.hist.pdf");
hist(dat.n	main="RNA"	xlab="quantile normalized raw counts"	breaks=100)
dev.off();
##### cnv.
## CNVs with a standard deviation greater than the median were retained
dat.cnv <- read.csv("dat.cnv.filter.mapped.rna.samples.csv"	row.names =1	check.names=F)
dim(dat.cnv)
### ##########
iscnv.expressed <- which(rowSums(as.matrix(dat.cnv))>0)
dat.cnv.expressed <- dat.cnv[iscnv.expressed	]
idx <- which (row.names(dat.cnv.expressed) %in% imp.genes$V2)
row.names(dat.cnv.expressed)[idx]
pdf("AML_MOGSA_Prep_Dat/pre_filter.cnv.hist.den.pdf");
d.cnv <- hist(as.numeric(unlist(dat.cnv))	breaks=200	main="CNV"	xlab="Log2(CNV)")
dev.off();
pdf("AML_MOGSA_Prep_Dat/post_filter.cnv.hist.den.pdf");
d.cnv <- hist(as.numeric(unlist(dat.cnv.expressed))	breaks=200	main="CNV"	xlab="Log2(CNV)")
dev.off();
identical (colnames(dat.cnv.expressed)	colnames(dat.n))
dat=NULL;
dat$RNA_Seq_Expression <- dat.n
## although it doenst help but the low express maynot contribute much into the analysis.
dat$CNA_Expression <- dat.cnv.expressed
### save.
saveRDS(dat	file = "AML_RNA_CNV.rds")
##################### mfa evaluated for choosing the # of PCs
rm(list=ls())
library(rstudioapi)
library(knitr)
library(mogsa)
library(gplots)
library(graphite)
library(gplots)
library(VennDiagram);
library(grid);
library(ggplot2)
library(ConsensusClusterPlus)
library(cluster)
library(pheatmap)
library(gplots)
#library(phenomap)
current.path <- getActiveDocumentContext()$path
setwd(dirname(current.path ))
################
dat<- readRDS(file = "AML_RNA_CNV.rds")
dim(dat$RNA_Seq_Expression)
dim(dat$CNA_Expression)
gene.list <- lapply(dat	rownames)
moa.mfa <- moa(dat	proc.row = "center_ssq1"	w.data = "lambda1"	statis = FALSE)
##############
dir.create("AML_MFA_Evaluated_Result")
pdf("AML_MFA_Evaluated_Result/mfa.method.ScreePlot.eig.pdf"	18	10);
plot(moa.mfa	value="eig"	type=2	n=40);
dev.off();
## the same with eig	but in the eigenvalues are scaled to 1
pdf("AML_MFA_Evaluated_Result/mfa.method.ScreePlot.tau.pdf"	18	10);
plot(moa.mfa	value="tau"	type=2	n=40)
dev.off()
######## plot of percentage of variance.
pdf("AML_MFA_Evaluated_Result/mfa.method.ScreePlot.eig_percentage.pdf"	18	10);
moana.mfa.percentage= moa.mfa ;
moana.mfa.percentage@partial.eig = 100 * (moana.mfa.percentage@partial.eig/sum(moana.mfa.percentage@partial.eig))
plot(moana.mfa.percentage	value="eig"	type=2	n=20);
dev.off();
pdf("AML_MFA_Evaluated_Result/mfa.method.bootmoaPlot.eig.pdf"	18	10);
bt <- bootMoa(moa = moa.mfa	proc.row = "center_ssq1"	w.data = "lambda1"	statis = FALSE	B = 30	plot=TRUE)
dev.off();
######
### plot the corelation of datasets
pdf("AML_MFA_Evaluated_Result/mfa.corelation.pdf");
out <- plot(moa.mfa	value = "RV")
dev.off();
## this one is used to identified the percentatge of nf=5	5	and 10	12	15
###### nf=5 and nf=10	same ..
from.i <- 1;
type.n <- c(4	5	6	8	10	12);
out.s <- NULL;
for (k in 1:6){
to.i <- type.n[k];
percen.total= sum(moana.mfa.percentage@partial.eig[	from.i:to.i])
RNA.ex.per=sum(moana.mfa.percentage@partial.eig[1	from.i:to.i])/sum(moana.mfa.percentage@partial.eig[	from.i:to.i]);
CNV.ex.per=sum(moana.mfa.percentage@partial.eig[2	from.i:to.i])/sum(moana.mfa.percentage@partial.eig[	from.i:to.i]);
out.s <- rbind(out.s	cbind(percen.total	RNA.ex.per	CNV.ex.per))
}
row.names (out.s) <- c("nf.4"	nf.5	nf.6	nf.8	nf.10	nf.12);
write.csv (out.s	"AML_MFA_Evaluated_Result/nf4.nf5.6.8.12.percentatge.csv");
############# loop to get statistics for comparison.
path<-"database/"
file.names <- dir(path	pattern <-".gmt")
gene.list <- lapply(dat	rownames)
## change 3	and 5 into 4	6.
for ( i in 1: length(file.names)){
predatabase<- prepMsigDB(file=paste0(path	file.names[i]));
length(predatabase)
sup.dat <- prepSupMoa(gene.list	predatabase )
mogsa.dat.nf.4 <- mogsa(x = dat	sup=sup.dat	nf=4
proc.row = "center_ssq1"	w.data = "lambda1"	statis = FALSE)
mogsa.dat.nf.5 <- mogsa(x = dat	sup=sup.dat	nf=5
proc.row = "center_ssq1"	w.data = "lambda1"	statis = FALSE)
mogsa.dat.nf.6<- mogsa(x = dat	sup=sup.dat	nf=6
proc.row = "center_ssq1"	w.data = "lambda1"	statis = FALSE)
mogsa.dat.nf.8 <- mogsa(x = dat	sup=sup.dat	nf=8
proc.row = "center_ssq1"	w.data = "lambda1"	statis = FALSE)
##### get P values for the nf=5	nf=10	nf=5
p.mat.4 <- getmgsa(mogsa.dat.nf.4	"p.val")
p.mat.5 <- getmgsa(mogsa.dat.nf.5	"p.val")
p.mat.6 <- getmgsa(mogsa.dat.nf.6	"p.val")
p.mat.8 <- getmgsa(mogsa.dat.nf.8	"p.val")
#### # of pts have p < 0.01
######### nf=5
if (i==6){
top.gs.4 <- sort(rowSums(p.mat.4 < 0.01)	decreasing = TRUE)[1:20]
top.gs.5 <- sort(rowSums(p.mat.5 < 0.01)	decreasing = TRUE)[1:20]
top.gs.6 <- sort(rowSums(p.mat.6 < 0.01)	decreasing = TRUE)[1:20]
top.gs.8 <- sort(rowSums(p.mat.8 < 0.01)	decreasing = TRUE)[1:20]
}else if (i<3){
top.gs.4 <- sort(rowSums(p.mat.4 < 0.01)	decreasing = TRUE)[1:30]
top.gs.5 <- sort(rowSums(p.mat.5 < 0.01)	decreasing = TRUE)[1:30]
top.gs.6 <- sort(rowSums(p.mat.6 < 0.01)	decreasing = TRUE)[1:30]
top.gs.8 <- sort(rowSums(p.mat.8 < 0.01)	decreasing = TRUE)[1:30]
}else {
top.gs.4 <- sort(rowSums(p.mat.4 < 0.01)	decreasing = TRUE)[1:50]
top.gs.5 <- sort(rowSums(p.mat.5 < 0.01)	decreasing = TRUE)[1:50]
top.gs.6 <- sort(rowSums(p.mat.6 < 0.01)	decreasing = TRUE)[1:50]
top.gs.8 <- sort(rowSums(p.mat.8 < 0.01)	decreasing = TRUE)[1:50]
}
top.gs.name.4 <- names( top.gs.4)
top.gs.name.4
p.mat.4.filter= p.mat.4[top.gs.name.4	]
## this one for nf=5
top.gs.name.5 <- names( top.gs.5)
top.gs.name.5
p.mat.5.filter= p.mat.5[top.gs.name.5	]
#############
## this one for nf=10
top.gs.name.6 <- names(top.gs.6)
top.gs.name.6
p.mat.6.filter= p.mat.6[top.gs.name.6	]
########
### nf=12
top.gs.name.8 <- names(top.gs.8)
top.gs.name.8
p.mat.8.filter= p.mat.8[top.gs.name.8	]
overlap <- calculate.overlap(
x = list(
nf.4 = top.gs.name.4
nf.5 = top.gs.name.5
nf.6 = top.gs.name.6
nf.8=top.gs.name.8)
);
overlap$a6
##### nf=3	nf=5	and nf=10	nf=5 filter based on the overlap
index= which (row.names(p.mat.4.filter) %in% overlap$a6)
p.mat.4.filter=p.mat.4.filter[index	]
index= which (row.names(p.mat.5.filter) %in% overlap$a6)
p.mat.5.filter=p.mat.5.filter[index	]
index= which (row.names(p.mat.6.filter) %in% overlap$a6)
p.mat.6.filter=p.mat.6.filter[index	]
index= which (row.names(p.mat.8.filter) %in% overlap$a6)
p.mat.8.filter=p.mat.8.filter[index	]
### arrange the same order.
p.mat.6.filter <- p.mat.6.filter[row.names(p.mat.5.filter)	]
p.mat.8.filter <- p.mat.8.filter[row.names(p.mat.6.filter)	]
p.mat.4.filter <- p.mat.4.filter[row.names(p.mat.6.filter)	]
identical(row.names(p.mat.6.filter)	row.names(p.mat.5.filter))
identical(row.names(p.mat.5.filter)	row.names(p.mat.8.filter))
identical(row.names(p.mat.4.filter)	row.names(p.mat.8.filter))
########### get the overlap for comparison
p.table.nf.4=NULL
p.table.nf.5=NULL
p.table.nf.6=NULL
p.table.nf.8=NULL
for (pv in 1:nrow(p.mat.5.filter)){
p.table.nf.4 <- rbind(p.table.nf.4	length(which(p.mat.4.filter[pv	] <0.01 )))
p.table.nf.5 <- rbind(p.table.nf.5	length(which(p.mat.5.filter[pv	] <0.01 )))
p.table.nf.6 <- rbind(p.table.nf.6	length(which(p.mat.6.filter[pv	] <0.01 )))
p.table.nf.8 <- rbind(p.table.nf.8	length(which(p.mat.8.filter[pv	] <0.01 )))
}
p.table=NULL;
p.table=cbind(p.table.nf.4	p.table.nf.5	p.table.nf.6	p.table.nf.8)
row.names(p.table) <- row.names(p.mat.5.filter)
colnames(p.table) <- c("nf4_pval"	nf5_pval	"nf6_pval"	nf8_pval);
p.table <- data.frame(p.table)
######
x <- 1:nrow(p.mat.5.filter);
y1=data.frame(p.table[	1])
y2= data.frame(p.table[	2])
y3= data.frame(p.table[	3])
y4= data.frame(p.table[	4])
dir.create(paste0("AML_MFA_Evaluated_Result/"	file.names[i]))
pdf(paste0("AML_MFA_Evaluated_Result/"	file.names[i]	/compared_nf4_5_nf6_nf8.plot.pdf)	15	10);
plot(x	y1$p.table...1.	type="o"	pch="o"	col="blue"	ylim=c(0	166)	xlab=paste0(length(overlap$a6)	Pathway overlapped between nf.4_nf.5_nf.6_nf.8)	ylab="# P val<0.01 in the pathway across samples")
points(x	y2$p.table...2.	col="red"	pch="*")
lines(x	y2$p.table...2.	col="red"	lty=2)
points(x	y3$p.table...3.	col="black"	pch="+")
lines(x	y3$p.table...3.	col="black"	lty=3)
points(x	y4$p.table...4.	col="purple"	pch="+")
lines(x	y4$p.table...4.	col="purple"	lty=3)
legend("topright"	legend=c("nf4"	nf5	nf6	"nf8")
col=c("blue"	"red"	black	purple)	pch=c("o"	*	+	"+")	lty=c(1	2	3	4)	ncol=1	cex=1.5)
dev.off();
####
pdf(paste0("AML_MFA_Evaluated_Result/"	file.names[i]	/overlap_plot.pdf));
my_list <- list(nf.4 = top.gs.name.4
nf.5 = top.gs.name.5
nf.6 = top.gs.name.6
nf.8=top.gs.name.8)
venn(my_list)
dev.off()
}
####################################################################
## this analysis used to determine subgroup unsupervisor clustering
rm(list=ls())
library(rstudioapi)
library(knitr)
library(mogsa)
library(gplots)
library(graphite)
library(gplots)
library(VennDiagram);
library(grid);
library(ggplot2)
library(ConsensusClusterPlus)
library(cluster)
library(pheatmap)
library(gplots)
library(phenomap)
library(NMF)
current.path <- getActiveDocumentContext()$path
setwd(dirname(current.path ))
library(ConsensusClusterPlus)
#######
###### function.
plotClusterSilhouette <- function(x	nf	dir	d="pearson"	method="ward.D") {
dirs <- paste(dir	"pc"	nf	".png"	sep = "")
for (n in nf) {
if (d == "pearson") {
dst <- as.dist(1-cor(t(x@fac.scr[	1:n])))
} else {
dst <- dist(x@fac.scr[	1:n]	method = d)
}
hcl <- hclust(dst	method = method)
png(dirs[match(n	nf)]	width = 1200	height = 1000)
layout(matrix(1:6	2	3	byrow = TRUE))
for (i in 2:7 ) {
cls <- cutree(hcl	k = i)
sil <- silhouette(cls	dst)
plot(sil	col="gray25")
}
dev.off()
}
}
plotConsensusClusterPlus<- function(dst	dir_Name="temp") {
set.seed (123456);
b <- ConsensusClusterPlus(dst	maxK = 6	reps = 10000	pItem=0.8	clusterAlg = "hc"	title = dir_Name
finalLinkage = "ward.D2"	plot = "png"	verbose =FALSE	distance="pearson"	seed=123456)
for ( k in 2:6){
v1 <- silhouette(b[[k]]$consensusClass	dist = dst)
pdf (paste0(dir_Name	/	k	_cluster_silhouttePlot.pdf))
plot(v1)
dev.off();
}
return(b);
}
#####
Write.clusters.info <- function (moa.mfa.dat.expressed	dat	n	dir.name){
dat.clusters <- NULL;
for (i in 1:n){
Cluster <- NULL;
Cluster["Sample_Name"] <- data.frame(colnames(moa.mfa.dat.expressed[which (dat[	1]==i)]));
Cluster <- data.frame(Cluster)
Cluster ["cluster"] <- paste0("cluster"	i);
dat.clusters <- rbind(dat.clusters	Cluster)
}
row.names(dat.clusters) <- dat.clusters[	1]
## check to see whether it is correct
## save information for 3 cluster into a ttable.
write.csv (dat.clusters	paste0(dir.name	/	i	".mol.clusters.table.csv"));
## return to check data.
return (dat.clusters);
}
################ read in the file.
dat<- readRDS(file = "AML_RNA_CNV.rds")
source ("AML_subtype_Call_Function.R")
head(dat)
dim(dat$RNA_Seq_Expression)
dim(dat$CNA_Expression)
identical (colnames(dat$RNA_Seq_Expression)	colnames(dat$CNA_Expression))
moa.mfa <- moa(dat	proc.row = "center_ssq1"	w.data = "lambda1"	statis = FALSE)
############# # try different linkage and distance measurement choose different nf component
dir.create ("subtype_Call_result")
dir.create ("subtype_Call_result/temp_mfa_dif_linkage1")
## this used d= pearson	method= default pearson	ward.D
plotClusterSilhouette(moa.mfa	nf = 3:23	dir = "subtype_Call_result/temp_mfa_dif_linkage1/") # need to create directory "temp" in advance
## this used d= pearson and method ward.D2
dir.create ("subtype_Call_result/temp_mfa_ward.D")
plotClusterSilhouette(moa.mfa	nf = 3:23	method = "ward.D"	dir = "subtype_Call_result/temp_mfa_ward.D/")
dir.create ("subtype_Call_result/temp_mfa_ward.D2")
##
plotClusterSilhouette(moa.mfa	nf = 3:23	d = "manhattan"	method = "ward.D2"	dir = "subtype_Call_result/temp_mfa_ward.D2/")
#########################################################################
## top 6 PC capturing the unique strutures We use the top 6 PC
dst_6pc <- as.dist(1-cor(t(moa.mfa@fac.scr[	1:6])))
dst_10pc <- as.dist(1-cor(t(moa.mfa@fac.scr[	1:10])))
dst_4pc <- as.dist(1-cor(t(moa.mfa@fac.scr[	1:4])))
b_4_pc <- plotConsensusClusterPlus(dst_4pc	dir_Name="subtype_Call_result/cc_mogsa_4pc")
b_6_pc <- plotConsensusClusterPlus(dst_6pc	dir_Name="subtype_Call_result/cc_mogsa_6pc")
b_10_pc <- plotConsensusClusterPlus(dst_10pc	dir_Name="subtype_Call_result/cc_mogsa_10pc")
######### choose from the above the best clustering...
## try 6 pc
v1 <- silhouette(b_6_pc[[4]]$consensusClass	dist = dst_6pc)
return.4cluster.inf<- Write.clusters.info (moa.mfa@data$CNA_Expression	v1	4	subtype_Call_result/cc_mogsa_6pc)
## this is for 3 clusters.
v1 <- silhouette(b_6_pc[[3]]$consensusClass	dist = dst_6pc)
return.3cluster.inf<- Write.clusters.info (moa.mfa@data$CNA_Expression	v1	3	subtype_Call_result/cc_mogsa_6pc)
########## generate pca for each of the dataset. moa.mfa@partial.fs$RNA_Expressed[	1:2]
## based on the factor score of observation from the first two PCs for each dataset.
in.cluster.3= read.csv("subtype_Call_result/cc_mogsa_6pc/3.mol.clusters.table.csv"	header=T	row.names=1	check.names = F)
######## need to change the orders of cluster 1 and cluster2
len.C1.original <- length(which (in.cluster.3$cluster=="cluster1"));
len.C2.original <- length(which (in.cluster.3$cluster=="cluster2"));
len.C3.original <- length(which (in.cluster.3$cluster=="cluster3"));
in.cluster.3$cluster_names_changed <- c(rep("Intermediate Risk Molecular Subgroup"	len.C1.original)	rep("Low Risk Molecular Subgroup"	len.C2.original )	rep("High Risk Molecular Subgroup"	len.C3.original ))
in.cluster.3 <- in.cluster.3[order(in.cluster.3$cluster_names_changed	decreasing =T)	]
identical (row.names(in.cluster.3)	row.names(moa.mfa@partial.fs$RNA_Seq_Expression[	1:2]))
moa.mfa@partial.fs$RNA_Seq_Expression <- moa.mfa@partial.fs$RNA_Seq_Expression[row.names(in.cluster.3)	]
identical (row.names(in.cluster.3)	row.names(moa.mfa@partial.fs$RNA_Seq_Expression[	1:2]))
moa.mfa@partial.fs$CNA_Expression<- moa.mfa@partial.fs$CNA_Expression[row.names(in.cluster.3)	]
identical (row.names(in.cluster.3)	row.names(moa.mfa@partial.fs$CNA_Expression[	1:2]))
#######
Inter.Risk<-length(which ( in.cluster.3$cluster_names_changed == "Intermediate Risk Molecular Subgroup"))
Low.Risk<- length(which ( in.cluster.3$cluster_names_changed == "Low Risk Molecular Subgroup"))
High.Risk<- length(which ( in.cluster.3$cluster_names_changed == "High Risk Molecular Subgroup"))
cancersubType <- factor(in.cluster.3$cluster_names_changed	levels= c("Low Risk Molecular Subgroup"	Intermediate Risk Molecular Subgroup	High Risk Molecular Subgroup));
######
#cluster4 <-length(which ( in.cluster.3$cluster =="cluster4"))
cols <- rainbow(10	alpha=0.8);
cluster.color <- c(rep("mediumspringgreen"	Low.Risk)	rep("sienna1"	Inter.Risk)	rep("purple"	High.Risk));
pdf("subtype_Call_result/cc_mogsa_4pc/mRNA_PCA_3_Cluster_partial_factor_PC1_2.pdf");
plot(moa.mfa@partial.fs$RNA_Seq_Expression[	1:2]	col=cluster.color )
legend("bottomright"	legend=levels(cancersubType)	col=c("mediumspringgreen"	sienna1	purple)	cex=0.6	pch=19);
dev.off();
######
pdf("subtype_Call_result/cc_mogsa_4pc/cnv_PCA_3_Cluster_partial_factor_PC1_2.pdf")
plot(moa.mfa@partial.fs$CNA_Expression[	1:2]	col=cluster.color)
legend("bottomright"	legend=levels(cancersubType)	col=c("mediumspringgreen"	sienna1	purple)	cex=0.6	pch=19);
dev.off();
###########
## second option.
dat$RNA_Seq_Expression <- dat$RNA_Seq_Expression[	row.names(in.cluster.3)]
dat$CNA_Expression<- dat$CNA_Expression[	row.names(in.cluster.3)]
identical (colnames(dat$CNA_Expression)	row.names(in.cluster.3))
identical (colnames(dat$RNA_Seq_Expression)	row.names(in.cluster.3))
moa.mfa <- moa(dat	proc.row = "center_ssq1"	w.data = "lambda1"	statis = FALSE)
pdf("subtype_Call_result/cc_mogsa_6pc/3Cluster_Observation_Plot_Factor_Scores_ver1.pdf")
plot(moa.mfa	type = 1	value = "obs"	col=cluster.color)
legend("bottomright"	legend=levels(cancersubType)	col=c("mediumspringgreen"	sienna1	purple)	cex=0.6	pch=19);
dev.off()
######################
pdf("subtype_Call_result/cc_mogsa_6pc/3Cluster_Observation_Plot_ver2.pdf")
plot(moa.mfa	type = 2	value = "obs"	col=cluster.color	data.pch=1:2)
legend("bottomright"	legend=levels(cancersubType)	col=c("mediumspringgreen"	sienna1	purple)	cex=0.6	pch=19);
dev.off()
write.csv (in.cluster.3	"subtype_Call_result/cc_mogsa_6pc/3.mol.clusters.table.csv")
########################
############################### survival analysis.
rm(list=ls())
library(rstudioapi)
current_path <- getActiveDocumentContext()$path
setwd(dirname(current_path ))
library(survival);
library("survminer")
library (stringr)
##### function
########################
plotSurvival<- function(dat	Name.xlab= "OS Time: Days"	main.name="Overall survival curve"	name.file="OS.survival.3subtypes.pdf"	clr =c("cyan"	purple	magenta)) {
out.s <- NULL;
# Surv(time	event): column 8	12. cluser gruop: 15
##
fit <- survfit(Surv(as.numeric(dat[	4])	dat[	5]) ~ dat[	6] );
reg <- coxph(Surv(as.numeric(dat[	4])	dat[	5]) ~ dat[	6] + dat[	2] + dat[	3] );
out <- summary(reg);
###
## pv_PI_vs_pp <- out$coef[1	5];
## pv_PI_vs_TRU <- out$coef[2	5];
### p. value for all. Kaplan–Meier (log rank) test	the P value for the difference between treatments
pv <- out$sctest[3]
hr <- out$conf.int[1	1];
hr.l <- out$conf.int[1	3];
hr.u <- out$conf.int[1	4];
out.s <- rbind(out.s	c("OverallSurvival"	hr	hr.l	hr.u	pv))
pdf(name.file	8	6)
cols <- rainbow(10	alpha=0.8);
pv.s <- sprintf("%.2e"	pv)
sub <- paste0("P value: "	pv.s);
xlab <- Name.xlab;
ylab <- "Probability of surviving"
l.tex <- paste0(levels(dat[	6])	" ("	fit$n	")");
#if (pv < 0.01)
if (length(levels(dat[	6])) ==3) {
ty <- c(rep(clr[1]	fit$n[1])	rep(clr[2]	fit$n[2])	rep(clr[3]	fit$n[3]))
plot(fit	main=main.name	xlab=xlab	ylab=ylab	sub=sub	col=clr	lwd=2	cex.main=1.5	cex.lab=1.5	cex.axis=1.5);
points(fit$time	fit$surv	pch=3	cex=1.5	lwd=1	col=cols[ty]);
legend("topright"	legend=l.tex	col=clr	lwd=2	cex=1	xpd=TRUE)
}
if (length(levels(dat[	6])) ==4) {
ty <- c(rep(clr[1]	fit$n[1])	rep(clr[2]	fit$n[2])	rep(clr[3]	fit$n[3])	rep(clr[4]	fit$n[4]))
plot(fit	main=main.name	xlab=xlab	ylab=ylab	sub=sub	col=clr	lwd=2	cex.main=1.5	cex.lab=1.5	cex.axis=1.5);
points(fit$time	fit$surv	pch=3	cex=1.5	lwd=1	col=cols[ty]);
legend("bottomleft"	legend=l.tex	col=clr	lwd=2	cex=1	xpd=TRUE)
}
if (length(levels(dat[	6])) ==5) {
ty <- c(rep(clr[1]	fit$n[1])	rep(clr[2]	fit$n[2])	rep(clr[3]	fit$n[3])	rep(clr[4]	fit$n[4])	rep(clr[5]	fit$n[5]))
plot(fit	main=main.name	xlab=xlab	ylab=ylab	sub=sub	col=clr	lwd=2	cex.main=1.5	cex.lab=1.5	cex.axis=1.5);
points(fit$time	fit$surv	pch=3	cex=1.5	lwd=1	col=cols[ty]);
legend("bottomleft"	legend=l.tex	col=clr	lwd=2	cex=1	xpd=TRUE)
}
dev.off();
print (out$coef)
}
###############
dat<- readRDS(file = "AML_RNA_CNV.rds")
clinical.inf.Patient <- read.delim("laml_tcga_pub/data_clinical_patient.txt");
clinical.inf.samples <- read.delim("laml_tcga_pub/data_clinical_sample.txt"	header =T);
clinical.inf.samples.filter <- clinical.inf.samples[	1:2]
row.names(clinical.inf.samples.filter) <- clinical.inf.samples.filter[	2]
clinical.inf.Patient <- clinical.inf.Patient[-(1:4)	];
## donot have recurrent info.	nor report for clinical.inf.in.progression_or_recurrence.
clinical.inf.Patient.filtter <- cbind(clinical.inf.Patient[	1:2]	clinical.inf.Patient$Diagnosis.Age	clinical.inf.Patient$Cytogenetics	clinical.inf.Patient$Cytogenetic.Code..Other.	clinical.inf.Patient$Risk..Cyto.	clinical.inf.Patient$Disease.Free..Months.
clinical.inf.Patient$Disease.Free.Status	clinical.inf.Patient$Overall.Survival..Months.	clinical.inf.Patient$Overall.Survival.Status	clinical.inf.Patient$Induction)
#clinical.inf.Patient.filtter <- clinical.inf.Patient.filtter[-(1:4)	]
row.names(clinical.inf.Patient.filtter ) <- clinical.inf.Patient.filtter[	1]
#############
clinical.inf.samples.filter <- clinical.inf.samples.filter[row.names(clinical.inf.Patient.filtter )	]
identical (row.names(clinical.inf.Patient.filtter )	row.names(clinical.inf.samples.filter))
### get the column barcode.
clinical.inf.Patient.filtter.CB <- cbind (clinical.inf.Patient.filtter	clinical.inf.samples.filter$X.Sample.Identifier)
colnames(clinical.inf.Patient.filtter.CB ) <- c("Patient.Identifier"	"Sex"	Diagnosis.Age	Cytogenetics
"Cytogenetic.Code"	Cytogenetics_Risk	Disease.Free..Months.	Disease.Free.Status	Overall.Survival..Months.
"Overall.Survival.Status"	"Induction"	Sample.Identifier )
write.csv( clinical.inf.Patient.filtter.CB	"AML.adult.clinical.csv"	row.names=F)
clinical.inf.in <- read.csv("AML.adult.clinical.csv"	stringsAsFactors = F	check.names=F);
head(clinical.inf.in)
colnames(clinical.inf.in)
index = which (clinical.inf.in$Sample.Identifier %in% colnames(dat$RNA_Seq_Expression))
clinical.inf.in <- clinical.inf.in [index	]
dim(clinical.inf.in)
row.names(clinical.inf.in) <- clinical.inf.in[	12]
clinical.inf.in <- clinical.inf.in[colnames(dat$RNA_Seq_Expression)	]
identical (colnames(dat$RNA_Seq_Expression)	row.names(clinical.inf.in))
clinical.inf.in$Disease.Free.Status
## get only 0 and 1.
clinical.inf.in$DFS.status<- sapply(strsplit(clinical.inf.in$Disease.Free.Status	"[:]")	"["	1)
clinical.inf.in$DFS.status_Description <- sapply(strsplit(clinical.inf.in$Disease.Free.Status	"[:]")	"["	2)
clinical.inf.in$Os.status<- sapply(strsplit(clinical.inf.in$Overall.Survival.Status	"[:]")	"["	1)
clinical.inf.in$OS_Status_Description <- sapply(strsplit(clinical.inf.in$Overall.Survival.Status	"[:]")	"["	2)
head(clinical.inf.in)
write.csv (clinical.inf.in	"clinical.data.ready.for.analysis.csv")
####### Overall survival-- combine with 3 subtypes..
in.clinical= read.csv("clinical.data.ready.for.analysis.csv"	header=T	row.names=1)
dir.create ("TCGA_AML_Survival_result")
## only do i =3
in.cluster= read.csv(paste0("subtype_Call_result/cc_mogsa_6pc/"	3	.mol.clusters.table.csv)	header=T	row.names=1)
#in.cluster= read.csv(paste0("NMF_norandomize/out."	i	cluster.csv)	header=T	row.names=1)
idx.clusters <- which ( row.names(in.cluster) %in% row.names(in.clinical))
in.cluster.filter <- in.cluster [idx.clusters	]
dim(in.cluster.filter)
in.clinical<- in.clinical[row.names(in.cluster.filter)	]
identical (row.names(in.clinical)	row.names(in.cluster.filter))
write.csv (in.clinical	paste0("TCGA_AML_Survival_result/clinical.data.Mapped."	i	.clusters.csv))
# write.csv (in.clinical	paste0("TCGA_AML_Survival_result_NMF/clinical.data.Mapped."	i	.clusters.csv))
dim(in.clinical)
in.cluster.filter[	3] <- factor(in.cluster.filter[	3]	levels= c("Low Risk Molecular Subgroup"	Intermediate Risk Molecular Subgroup	High Risk Molecular Subgroup))
identical (row.names(in.clinical)	row.names(in.cluster.filter))
dat.Survival <- cbind (in.clinical	in.cluster.filter )
colnames(dat.Survival)
dat.Survival.OS <- cbind (dat.Survival[	1:3]	dat.Survival$Overall.Survival..Months.	dat.Survival$Os.status	dat.Survival$cluster_names_changed)
clr =c("mediumspringgreen"	sienna1	purple)
plotSurvival(dat.Survival.OS	Name.xlab="OS Time:Months"	main.name="OS:Molecular Subtypes"	name.file=paste0("TCGA_AML_Survival_result/OS.survival."	3	subtypes.pdf)	clr ) ;
dat.Survival.DFS <- cbind (dat.Survival[	1:3]	dat.Survival$Disease.Free..Months.	dat.Survival$DFS.status	dat.Survival$cluster_names_changed )
plotSurvival(dat.Survival.DFS	Name.xlab="Disease Free Survival Time:Months"	main.name="DFS:Molecular Subtypes"	name.file=paste0("TCGA_AML_Survival_result/DFS.survival."	3	subtypes.pdf)	clr ) ;
in.clinical$Cytogenetics_Risk
## remove N.D.
in.clinical <- in.clinical [-which (in.clinical$Cytogenetics_Risk =="N.D." )	]
in.clinical$Cytogenetics_Risk <- factor(in.clinical$Cytogenetics_Risk)
in.clinical <- in.clinical[order (in.clinical$Cytogenetics_Risk)	]
dat.Survival.OS <- cbind (in.clinical[	1:3]	in.clinical$Overall.Survival..Months.	in.clinical$Os.status	in.clinical$Cytogenetics_Risk )
plotSurvival(dat.Survival.OS	Name.xlab="O.S:Months"	main.name="O.S:Cytogenetic Risks"	name.file=paste0("TCGA_AML_Survival_result/OS.survival_Cyto_risk.pdf")	clr = c("mediumspringgreen"	sienna1	purple)) ;
dat.Survival.DFS <- cbind (in.clinical[	1:3]	in.clinical$Disease.Free..Months.	in.clinical$DFS.status	in.clinical$Cytogenetics_Risk )
plotSurvival(dat.Survival.DFS	Name.xlab="DFS Time:Months"	main.name="DFS:Cytogenetic Risks"	name.file=paste0("TCGA_AML_Survival_result/DFS.survival_Cyto_risk.pdf")	clr = c("mediumspringgreen"	sienna1	purple) ) ;
######## end survival.
### gene search focusing High risk molecular search group.
## investigate the interesting gene based on the list 200 genes.
rm(list=ls())
library(rstudioapi)
current_path <- getActiveDocumentContext()$path
setwd(dirname(current_path ))
dat <- readRDS(file = "AML_RNA_CNV.rds")
dim(dat$RNA_Seq_Expression)
dim(dat$CNA_Expression)
identical(colnames(dat$RNA_Seq_Expression)	colnames(dat$CNA_Expression))
gene.analyzed <- read.table ("aml_analyze_genes.txt"	header=T)
gene.analyzed <- as.data.frame(gene.analyzed)
row.names(gene.analyzed) <- gene.analyzed[	2]
head(gene.analyzed)
gene.analyzed[2]
rna.gene.expresed <- dat$RNA_Seq_Expression[ which (row.names(dat$RNA_Seq_Expression) %in% row.names(gene.analyzed))	]
in.cluster= read.csv(paste0("subtype_Call_result/cc_mogsa_6pc/3.mol.clusters.table.csv")	header=T	row.names=1)
head(in.cluster)
rna.gene.expresed <- rna.gene.expresed[	row.names(in.cluster)]
dim(rna.gene.expresed)
in.cluster$cluster_names_changed <- factor(in.cluster$cluster_names_changed	levels= c("Low Risk Molecular Subgroup"	Intermediate Risk Molecular Subgroup	High Risk Molecular Subgroup));
idx.high.risk <- which(in.cluster$cluster_names_changed=="High Risk Molecular Subgroup")
idx.interm.risk <- which(in.cluster$cluster_names_changed=="Intermediate Risk Molecular Subgroup")
idx.low.risk <- which(in.cluster$cluster_names_changed=="Low Risk Molecular Subgroup")
identical (row.names(in.cluster)	colnames(rna.gene.expresed))
## choose genes based on significant
P.table =NULL;
###########
for ( k in 1: nrow( rna.gene.expresed))
{
result <- aov( rna.gene.expresed[k	] ~ in.cluster$cluster_names_changed)
Pvalue.Prot= as.numeric(summary(result)[[1]][["Pr(>F)"]][1])
P.table <- rbind(P.table	c(data.frame(Pvalue.Prot)	row.names(rna.gene.expresed)[k]));
}
#########
P.table <- as.data.frame(P.table)
p.adjust.M <- p.adjust.methods[c(4	7)];
p.adj <- sapply(p.adjust.M	function(meth) p.adjust(P.table[	1]	meth));
P.table.p <- cbind(P.table	p.adj )
row.names(P.table.p ) <- P.table.p[	2]
P.table.p <- P.table.p[	-2]
colnames(P.table.p ) <- c( "Pvalue"	"bonferroni"	"fdr");
head(P.table.p)
dim(P.table.p)
P.table.p <- as.matrix(P.table.p)
outf <- "146_Genes_Search.Anova_out.txt"
write.table(P.table.p	outf	sep="\t"	row.names=T	quote=F);
idx.sig <- which (as.numeric(P.table.p[	fdr]) <0.01)
P.table.p.sig<- P.table.p[idx.sig	]
dim(P.table.p.sig)
out.dir <- "104_Gene_sig_3_subgroup"
dir.create ("104_Gene_sig_3_subgroup")
## add the target genes.
write.csv ( P.table.p.sig	"104_Gene_sig_3_subgroup/gene_sig_list.csv")
########## use glm to choose the genes expressed in each clusters	same as GSS.
############
## source ("AML_MOGSA_Function_RNA_CNV.R")
### function
glm.function<- function(dat.scores	subtypes.compared	others.subtypes	cc.i	outfile.name) {
PCA.adj <- F;
out.s <- c();
for (k in 1:nrow(dat.scores)){
g <- row.names(dat.scores)[k];
out <- t.test(dat.scores[k	subtypes.compared]	dat.scores[k	others.subtypes]);
if (PCA.adj){
fit <- summary(glm(cc.i ~ dat.scores[k	] + pca$x[	1] + pca$x[	2]	family = binomial));
} else {
fit <- summary(glm(cc.i ~ dat.scores[k	]	family = binomial));
a<- try(fit$coef[2	])
if (inherits(a	"try-error")) next
}
out.s <- rbind(out.s	c(g	fit$coef[2	3]	fit$coef[2	4]	out$conf.int[1]	out$conf.int[2]	out$p.value));
}
colnames(out.s) <- c("Pathway_name"	glm.t.value	glm.p.value	"T.test.95%CInt.low"	"T.test.95%Cint.high"	t.test.pval);
### choose tthe method: bon	and fdr
p.adjust.M <- p.adjust.methods[c(4	7)];
p.adj <- sapply(p.adjust.M	function(meth) p.adjust(out.s[	3]	meth));
colnames(p.adj) <- c("glm.bon"	glm.fdr)
out.p <- cbind(out.s	p.adj);
out.p <- out.p[order(as.numeric(out.p[	3]))	];
write.table(out.p	outfile.name	sep="\t"	row.names=F	quote=F);
result <- filter.function (filename= outfile.name	out.file.name= paste0(outfile.name	_filter.top5.lowest5.tval.txt));
return (result)
}
filter.function <- function ( filename	out.file.name) {
in.file.name <- read.table (filename	stringsAsFactors = F	header=T)
idx <- which(in.file.name[	3]< 0.05);
in.file.name.filter <- in.file.name[idx	];
## sort based on glm.t.value
in.file.name.filter <- in.file.name.filter[order(as.numeric(in.file.name.filter[	2])	decreasing=T)	]
dim(in.file.name.filter)
## get the last 5 with p val
in.file.name.filter <-rbind(head(in.file.name.filter	n=5)	tail(in.file.name.filter	n=5));
write.table(in.file.name.filter	out.file.name	sep="\t"	row.names=F	quote=F);
####### to check T.test significant.
return (in.file.name.filter);
}
########################################################
idx.high.risk <- which(in.cluster$cluster_names_changed=="High Risk Molecular Subgroup")
idx.interm.risk <- which(in.cluster$cluster_names_changed=="Intermediate Risk Molecular Subgroup")
idx.low.risk <- which(in.cluster$cluster_names_changed=="Low Risk Molecular Subgroup")
dat.sig.gene.Exp <- rna.gene.expresed[row.names(P.table.p.sig)	]
identical (colnames(dat.sig.gene.Exp)	row.names(in.cluster))
# Low Risk Molecular Subgroup Intermediate Risk Molecular Subgroup High Risk Molecular Subgroup
idx.low.risk.cc.i <- c(rep(1	length(idx.low.risk))	rep(0	length(idx.interm.risk))	rep(0	length(idx.high.risk)));
outfile.name.low.risk=paste0(out.dir	/glm_out_low.risk.txt)
result.low.risk <- glm.function (dat.sig.gene.Exp	subtypes.compared= idx.low.risk	others.subtypes=c(idx.interm.risk	idx.high.risk)	cc.i= idx.low.risk.cc.i	outfile.name=outfile.name.low.risk);
idx.interm.risk.cc.i <- c(rep(0	length(idx.low.risk))	rep(1	length(idx.interm.risk))	rep(0	length(idx.high.risk)));
outfile.name.int.risk=paste0(out.dir	/glm_out_intermediate.risk.txt)
result.lint.risk <- glm.function ( dat.sig.gene.Exp	subtypes.compared= idx.interm.risk	others.subtypes=c(idx.low.risk	idx.high.risk)	cc.i= idx.interm.risk.cc.i	outfile.name=outfile.name.int.risk);
idx.high.risk.cc.i <- c(rep(0	length(idx.low.risk))	rep(0	length(idx.interm.risk))	rep(1	length(idx.high.risk)));
outfile.name.high.risk=paste0(out.dir	/glm_out_high.risk.txt)
result.lint.risk <- glm.function ( dat.sig.gene.Exp	subtypes.compared= idx.high.risk	others.subtypes=c(idx.low.risk	idx.interm.risk)	cc.i= idx.high.risk.cc.i	outfile.name=outfile.name.high.risk);
######## read in these files to select genes for each subgorup.
out.glm.l <- read.table(outfile.name.low.risk	sep="\t"	row.names=1	header =T)
out.glm.i <- read.table(outfile.name.int.risk	sep="\t"	row.names=1	header =T)
out.glm.H<- read.table(outfile.name.high.risk	sep="\t"	row.names=1	header =T)
out.glm.l <- out.glm.l[ order (out.glm.l$glm.t.value	decreasing=T)	]
out.glm.i <- out.glm.i[ order (out.glm.i$glm.t.value	decreasing=T)	]
out.glm.H <- out.glm.H[ order (out.glm.H$glm.t.value	decreasing=T)	]
out.glm.l <- out.glm.l[ which (out.glm.l$glm.fdr<0.05)	]
## choose genes up based on t.val. and fdr <0.05
##
row.names(out.glm.l)[1:40]
row.names(out.glm.i)[1:40]
row.names(out.glm.H)[1:40]
#################### checking
out.glm.l.f <- out.glm.l[1:40	]
out.glm.l.f <- out.glm.l.f[which (out.glm.l.f$glm.fdr <0.05)	]
############
out.glm.i.f <- out.glm.i[1:40	]
out.glm.i.f <- out.glm.i.f[which (out.glm.i.f$glm.fdr <0.05)	]
####
out.glm.H.f <- out.glm.H[1:40	]
out.glm.H.f<- out.glm.H.f[which (out.glm.H.f$glm.fdr <0.05)	]
#####
genes.c <- unique ( c( row.names(out.glm.l.f)	row.names(out.glm.i.f )	row.names(out.glm.H.f)))
library( VennDiagram)
## select the unique genes for each subgroup highly activatted
list.venn <- list( low = row.names(out.glm.l.f)	inter =row.names(out.glm.i.f)	high =row.names(out.glm.H.f))
vp <- venn.diagram(list.venn	fill = 2:4	alpha = 0.3	filename = NULL	cex= 2);
#out <- calculate.overlap (list.venn )
grid.draw(vp)
dev.off()
sample_common.1 <- Reduce(intersect	list( high =row.names(out.glm.H.f)	inter =row.names(out.glm.i.f)))
sample_common.2 <- Reduce(intersect	list( high =row.names(out.glm.H.f)	low = row.names(out.glm.l.f)))
idx.rmcmomon <- which (genes.c %in% c(sample_common.1	sample_common.2))
genes.c <- genes.c[-idx.rmcmomon]
P.table.p.sig.based.subgroup <- P.table.p.sig[genes.c	]
P.table.p.sig.based.subgroup <- as.data.frame(P.table.p.sig.based.subgroup)
P.table.p.sig.based.subgroup$Highly_Expressed <- c( rep("Low Risk"	32)	rep ( "Intermeidate Risk"	39)	rep ( "Low Risk"	21))
##
write.csv ( as.matrix(P.table.p.sig.based.subgroup)	paste0( out.dir	"/Frontieir_P.table.p.sig.based.subgroup.csv") )
dat <- read.csv ( "104_Gene_sig_3_subgroup/P.table.p.sig.based.subgroup.csv"	row.names=1)
dim(dat)
dat <- format(dat	digits=1)
head(dat)
write.csv ( dat	104_Gene_sig_3_subgroup/P.table.p.sig.based.subgroup.round.csv)
## use this table to generate heatmap.
dat.sig.gene.Exp.f <- dat.sig.gene.Exp[genes.c	]
dim(dat.sig.gene.Exp.f)
## check heatmap.
library(gplots)
library(RColorBrewer)
library("devtools")
library(stringr)
source_url("https://raw.githubusercontent.com/obigriffith/biostar-tutorials/master/Heatmaps/heatmap.3.R")
cols <- rainbow(10	alpha=0.8);
my_palette <- colorpanel(1000	blue	white	red);
#in.cluster$cluster <- paste0("C"	str_sub(in.cluster$cluster	-1));
Inter.Risk<-length(which ( in.cluster$cluster_names_changed == "Intermediate Risk Molecular Subgroup"))
Low.Risk<- length(which ( in.cluster$cluster_names_changed == "Low Risk Molecular Subgroup"))
High.Risk<- length(which ( in.cluster$cluster_names_changed == "High Risk Molecular Subgroup"))
cluster.color <- c(rep("mediumspringgreen"	Low.Risk)	rep("sienna1"	Inter.Risk)	rep("purple"	High.Risk));
pdf(paste0(out.dir	"/heatmap_check_genes_3subgroup.pdf")	15	12);
# pdf(paste0("AML_heatmap_mutation_layout_NMF/heatmap."	i	all.pdf)	20	10);
out <- heatmap.3(as.matrix(dat.sig.gene.Exp.f)	scale= 'row'	col=my_palette	ColSideColors=as.matrix(cluster.color )	ColSideColorsSize = 3.5	key=TRUE	trace="none"
density.info="none"	cexRow=1	cexCol=0.8	Rowv =FALSE	Colv=FALSE	keysize=1)
dev.off()
##########
####### AML heatmap mut_layout.
rm(list=ls())
library(rstudioapi)
current_path <- getActiveDocumentContext()$path
setwd(dirname(current_path ))
mutated.lookUp <- function(dat.mutation	nameofgene	dat.gene.expressed) {
Index= which(in.mutation[	1]==nameofgene)
targeted.gene.table <- dat.mutation[Index	]
##############
targeted.gene.table = targeted.gene.table [!duplicated(targeted.gene.table [	2])	]
row.names(targeted.gene.table)=targeted.gene.table[	2]
#targeted.gene.table=targeted.gene.table[order(targeted.gene.table[	2])	]
row.names(targeted.gene.table)
Idx.targeted.gene <- which (colnames(dat.gene.expressed$RNA_Seq_Expression) %in% row.names(targeted.gene.table))
syno=dat.gene.expressed$RNA_Seq_Expression[	-Idx.targeted.gene]
colnames(syno)
Table_targeted_sy= data.frame(colnames(syno))
Table_targeted_sy[paste0('Mutation-'	nameofgene)]=0
colnames(Table_targeted_sy)[1]="Samples"
### nonsyn
Table_targeted_nonsy= dat.gene.expressed$RNA_Seq_Expression[	Idx.targeted.gene]
###
Table_targeted_nonsy= data.frame(colnames(Table_targeted_nonsy))
Table_targeted_nonsy[paste0('Mutation-'	nameofgene)] = 1
colnames(Table_targeted_nonsy)[1]="Samples"
###########
Table_targeted_mutation=NULL;
Table_targeted_mutation=rbind(Table_targeted_sy	Table_targeted_nonsy)
row.names(Table_targeted_mutation)=Table_targeted_mutation[	1]
return (Table_targeted_mutation);
}
#################
mut.dat <- read.delim("laml_tcga_pub/data_mutations_extended.txt")
## investigate the mutated gene. FLT3
dat <- readRDS(file = "AML_RNA_CNV.rds")
dim(dat$RNA_Seq_Expression)
dim(dat$CNA_Expression)
identical(colnames(dat$RNA_Seq_Expression)	colnames(dat$CNA_Expression))
#samples.id <- as.matrix(maf@clinical.data)
############ get only the first 4 part of sample name.
colnames(mut.dat)
head(mut.dat)
table.filter= cbind(mut.dat[	1:2]	mut.dat [	Tumor_Sample_Barcode]	mut.dat [	Variant_Type]);
table.filter <- table.filter[	-2]
head(table.filter)
colnames(table.filter)=c("Hugo_Symbol"	Tumor_Sample_Barcode	"Variant_Type")
write.table(table.filter	resived_TCGA.LAML_mutation.txt	sep = "\t"	row.names=F)
head(table.filter)
in.mutation= read.delim("resived_TCGA.LAML_mutation.txt"	header=T)
##### add function for genes.E2F4	this gene is not existed in muation file.
#table.E2F4 <- mutated.lookUp (dat.mutation= in.mutation	nameofgene= "E2F4"	dat.gene.expressed=dat)
#dim(table.E2F4)
## E2F4 is not in the existing file.
### NPM1
table.NPM1 <- mutated.lookUp (dat.mutation= in.mutation	nameofgene= "NPM1"	dat.gene.expressed=dat)
length(which (table.NPM1[	2]==1))
#####
table.RUNX1 <- mutated.lookUp (dat.mutation= in.mutation	nameofgene= "RUNX1"	dat.gene.expressed=dat)
dim(table.RUNX1)
length(which (table.RUNX1[	2]==1))
table.RUNX1T1 <- mutated.lookUp (dat.mutation= in.mutation	nameofgene= "RUNX1T1"	dat.gene.expressed=dat)
dim(table.RUNX1T1)
length(which (table.RUNX1T1[	2]==1))
table.CEBPA <- mutated.lookUp (dat.mutation= in.mutation	nameofgene= "CEBPA"	dat.gene.expressed=dat)
dim(table.CEBPA)
length(which (table.CEBPA[	2]==1))
table.FLT3 <- mutated.lookUp (dat.mutation= in.mutation	nameofgene= "FLT3"	dat.gene.expressed=dat)
dim(table.FLT3 )
length(which (table.FLT3[	2]==1))
table.NPM1 <- mutated.lookUp (dat.mutation= in.mutation	nameofgene= "NPM1"	dat.gene.expressed=dat)
dim(table.NPM1)
length(which (table.NPM1[	2]==1))
table.DNMT3A <- mutated.lookUp (dat.mutation= in.mutation	nameofgene= "DNMT3A"	dat.gene.expressed=dat)
dim(table.DNMT3A )
length(which (table.DNMT3A[	2]==1))
table.TP53 <- mutated.lookUp (dat.mutation= in.mutation	nameofgene= "TP53"	dat.gene.expressed=dat)
dim(table.TP53 )
length(which (table.TP53[	2]==1))
table.IDH1 <- mutated.lookUp (dat.mutation= in.mutation	nameofgene= "IDH1"	dat.gene.expressed=dat)
dim(table.IDH1 )
length(which (table.IDH1[	2]==1))
table.IDH2 <- mutated.lookUp (dat.mutation= in.mutation	nameofgene= "IDH2"	dat.gene.expressed=dat)
dim(table.IDH2 )
length(which (table.IDH2[	2]==1))
#table.CD33 <- mutated.lookUp (dat.mutation= in.mutation	nameofgene= "CD33"	dat.gene.expressed=dat)
#dim(table.CD33 )
## cd33 doesn't have mutaion info
#able.BCL2 <- mutated.lookUp (dat.mutation= in.mutation	nameofgene= "BCL2"	dat.gene.expressed=dat)
#dim(table.BCL2 )
#length(which (table.BCL2[	2]==1))
## BCL2 doesnt have infor.
############
##### combine all
table.RUNX1 <- table.RUNX1[ row.names(table.NPM1)	]
identical ( row.names(table.NPM1)	row.names(table.RUNX1 ))
table.RUNX1T1 <- table.RUNX1T1[ row.names(table.NPM1)	]
identical ( row.names(table.RUNX1T1)	row.names(table.RUNX1 ))
table.CEBPA <- table.CEBPA[row.names(table.NPM1)	]
identical ( row.names(table.CEBPA)	row.names(table.RUNX1 ))
table.FLT3 <- table.FLT3[row.names(table.NPM1)	]
identical ( row.names(table.FLT3)	row.names(table.RUNX1 ))
table.DNMT3A <- table.DNMT3A[row.names(table.NPM1)	]
identical ( row.names(table.DNMT3A)	row.names(table.RUNX1 ))
table.TP53 <- table.TP53[row.names(table.NPM1)	]
identical ( row.names(table.TP53)	row.names(table.RUNX1 ))
table.IDH1 <- table.IDH1[row.names(table.NPM1)	]
identical ( row.names(table.IDH1)	row.names(table.RUNX1 ))
table.IDH2 <- table.IDH2[row.names(table.NPM1)	]
identical ( row.names(table.IDH2 )	row.names(table.RUNX1 ))
### check identical
all(sapply(list(row.names(table.IDH1)	row.names(table.IDH2)	row.names( table.RUNX1 )
row.names(table.RUNX1T1)	row.names(table.NPM1)	row.names( table.CEBPA)
row.names( table.DNMT3A)	row.names( table.FLT3)	row.names( table.TP53))	function(x) x == row.names( table.TP53)))
## there are 9 tables.
table.all.mutated.genes<- cbind (table.RUNX1	table.RUNX1T1	table.CEBPA	table.NPM1	table.DNMT3A	table.TP53	table.IDH1	table.IDH2	table.FLT3)
###
in.cluster= read.csv("subtype_Call_result/cc_mogsa_6pc/3.mol.clusters.table.csv"	header=T	row.names=1)
table.all.mutated.genes <- table.all.mutated.genes[row.names(in.cluster)	]
identical ( row.names( table.all.mutated.genes)	row.names(in.cluster))
## get cnv info from gistics.
dat.cnv <- read.delim ("laml_tcga_pub/data_CNA.txt"	check.names = F);
name.cnv.genes <- c("FLT3"	"NPM1"	DNMT3A	"CEBPA"	"RUNX1"	RUNX1T1	IDH1	"IDH2"	"CD33"	BCL2 )
idx <- which ( dat.cnv[	1] %in% name.cnv.genes)
dat.cnv.filter.genes <- dat.cnv[idx	]
row.names(dat.cnv.filter.genes ) <- dat.cnv.filter.genes[	1]
dat.cnv.filter.genes <- dat.cnv.filter.genes[	-1]
dim(dat.cnv.filter.genes)
idx <- which (colnames(dat.cnv.filter.genes) %in% colnames(dat$CNA_Expression))
dat.cnv.filter.genes <- dat.cnv.filter.genes[	idx]
dim(dat.cnv.filter.genes)
dat.cnv.filter.genes <- dat.cnv.filter.genes[	colnames(dat$CNA_Expression)]
row.names(dat.cnv.filter.genes ) <- paste0("CNA-"	row.names(dat.cnv.filter.genes ))
identical (colnames(dat$CNA_Expression)	colnames(dat.cnv.filter.genes))
#### get the gene expressed.
## runx1t1 no present in rna expressed.
name.rna.genes <- c("FLT3"	"NPM1"	DNMT3A	"CEBPA"	"RUNX1"	RUNX1T1	"E2F4"	"TP53"	"IDH1"	"IDH2"	"CD33"	BCL2 )
Index.rna.all.genes <- which ( row.names(dat$RNA_Seq_Expression) %in% name.rna.genes)
rna.all.genes <- dat$RNA_Seq_Expression[Index.rna.all.genes	]
######### remove index 5
row.names(rna.all.genes)
row.names(rna.all.genes ) <- paste0 ("RNA-"	row.names(rna.all.genes ) )
################### rbind.
identical (colnames(dat.cnv.filter.genes)	colnames(rna.all.genes))
gene.table.expressed <- rbind (dat.cnv.filter.genes	rna.all.genes)
gene.table.expressed <- t(gene.table.expressed)
##################
gene.table.expressed <- gene.table.expressed [row.names(table.all.mutated.genes)	]
########################
identical (row.names(table.all.mutated.genes)	row.names(gene.table.expressed))
heatmap.table <- cbind (table.all.mutated.genes	gene.table.expressed)
colnames(heatmap.table)
Index.rmv.col <- grep ( "Samples"	colnames(heatmap.table))
heatmap.table <- heatmap.table[	-Index.rmv.col];
colnames(heatmap.table)
dim(heatmap.table)
head(heatmap.table)
write.csv ( heatmap.table	"heatmap.mutation.layout.csv")
########
################
rm(list=ls())
library(rstudioapi)
current_path <- getActiveDocumentContext()$path
setwd(dirname(current_path ))
dat <- readRDS(file = "AML_RNA_CNV.rds")
heatmap.table <- read.csv("heatmap.mutation.layout.csv"	check.names=F	row.names =1)
##### add the genes identified for C3
###Genes_Upregulated_High_risk <- read.table ("Boxplot_139_genes/AML_Analyzed_genes_For_HighRisk.txt"	check.names=F)
## add the genes found for 3 subgroups
Genes_Upregulated_3subgroups<- read.csv ("104_Gene_sig_3_subgroup/P.table.p.sig.based.subgroup.csv"	check.names=F	row.names=1)
dat.genes.expression.up.in.3subgroup <- dat$RNA_Seq_Expression[row.names(Genes_Upregulated_3subgroups)	]
identical ( row.names(Genes_Upregulated_3subgroups)	row.names(dat.genes.expression.up.in.3subgroup ))
#Genes_Upregulated_High_risk <- Genes_Upregulated_High_risk[	-(1:2)]
identical (row.names(heatmap.table)	colnames(dat.genes.expression.up.in.3subgroup))
heatmap.table <- heatmap.table[colnames(dat.genes.expression.up.in.3subgroup)	]
identical (row.names(heatmap.table)	colnames(dat.genes.expression.up.in.3subgroup))
############ add rna
row.names( dat.genes.expression.up.in.3subgroup) <- paste0 ( "RNA-"	row.names( dat.genes.expression.up.in.3subgroup))
heatmap.table.f <- heatmap.table [	-which ( colnames(heatmap.table ) %in% row.names( dat.genes.expression.up.in.3subgroup))]
#### check the
grep ( "RNA"	colnames(heatmap.table.f) )
gene.exp.check <- heatmap.table.f[	grep ( "RNA"	colnames(heatmap.table.f) )]
## check FDR.
dat.anova <- read.table("146_Genes_Search.Anova_out.txt")
dat.anova[which ( row.names(dat.anova ) %in% c( "CD33"	"CEBPA"	IDH2))	]
#########
##########
colnames(heatmap.table.f)
## rmv the unsig.
heatmap.table.f <- heatmap.table.f[	-grep ( "RNA"	colnames(heatmap.table.f) )]
heatmap.table.c <- cbind (heatmap.table.f	t(dat.genes.expression.up.in.3subgroup))
dim(heatmap.table.c)
in.clinical= read.csv("clinical.data.ready.for.analysis.csv"	header=T	row.names=1)
## use 3 subgroup.
in.cluster= read.csv("subtype_Call_result/cc_mogsa_6pc/3.mol.clusters.table.csv"	header=T	row.names=1)
in.cluster[	3] <- factor(in.cluster[	3]	levels= c("Low Risk Molecular Subgroup"	Intermediate Risk Molecular Subgroup	High Risk Molecular Subgroup))
identical (row.names(in.cluster)	row.names(heatmap.table.c))
heatmap.table.c <- heatmap.table.c [row.names(in.cluster)	]
in.clinical <- in.clinical[row.names(in.cluster)	]
identical (row.names(in.cluster)	row.names(heatmap.table.c))
identical (row.names(in.cluster)	row.names(in.clinical ))
## cytogenetics
cyto.code <- in.clinical$Cytogenetic.Code
cyto.codeType <- factor(cyto.code	levels= c("BCR-ABL1"	CBFB-MYH11	Complex Cytogenetics	Intermediate Risk Cytogenetic Abnormality
"MLL translocation	poor risk"	MLL translocation, t(9;11)	"N.D."	"Normal Karyotype"	"PML-RARA"	"Poor Risk Cytogenetic Abnormality"	RUNX1-RUNX1T1 ));
colcode.cyto <- cyto.codeType
levels(colcode.cyto) <- c("#800000"	"#ff4500"	"#cd5c5c"	#c71585	"#bdb76b"	"lightpink4"	#800080	aquamarine	gray	#ffa500	#000000)
colcode.cyto <- as.character(colcode.cyto	stringsAsFactors=FALSE)
in.clinical$cyto.color <- colcode.cyto;
legend.cyto.info.level <- levels(cyto.codeType)
#### cyto risk
cyto.risk <- in.clinical$Cytogenetics_Risk
cyto.riskType <- factor(cyto.risk	levels= c("Good"	Intermediate	N.D.	Poor));
colcode.cyto.risk <- cyto.riskType
levels(colcode.cyto.risk) <- c("blue"	"gray"	"white"	violet)
colcode.cyto.risk <- as.character(colcode.cyto.risk	stringsAsFactors=FALSE)
in.clinical$cyto.risk.color <- colcode.cyto.risk;
legend.cyto.risk.level <- levels(cyto.riskType)
#############
identical (row.names(heatmap.table.c)	row.names(in.cluster))
identical (row.names(in.cluster)	row.names(in.clinical ))
library(gplots)
library(RColorBrewer)
library("devtools")
library(stringr)
source_url("https://raw.githubusercontent.com/obigriffith/biostar-tutorials/master/Heatmaps/heatmap.3.R")
cols <- rainbow(10	alpha=0.8);
my_palette <- colorpanel(1000	blue	white	red);
#in.cluster$cluster <- paste0("C"	str_sub(in.cluster$cluster	-1));
Inter.Risk<-length(which ( in.cluster$cluster_names_changed == "Intermediate Risk Molecular Subgroup"))
Low.Risk<- length(which ( in.cluster$cluster_names_changed == "Low Risk Molecular Subgroup"))
High.Risk<- length(which ( in.cluster$cluster_names_changed == "High Risk Molecular Subgroup"))
## get mutation for FLT3 because of the in_frame insertion
colnames(heatmap.table.c)
Index <- which (heatmap.table.c[	9]==1);
row.names(heatmap.table.c)[Index];
in.mutation= read.delim("resived_TCGA.LAML_mutation.txt"	header=T);
mutation.flt3.info <- in.mutation[which (in.mutation$Hugo_Symbol=="FLT3")	];
mutation.flt3.info <- mutation.flt3.info[which (mutation.flt3.info$Tumor_Sample_Barcode %in% row.names(heatmap.table.c)[Index])	];
#### geet the rest samples without mutated.
mutation.flt3.info <- mutation.flt3.info[order(mutation.flt3.info$Variant_Type)	];
## check to see this and the one obtain from function FLT3 table is the same.
#### good.
row.names(mutation.flt3.info) <- mutation.flt3.info[	2];
identical (row.names(heatmap.table.c[which(heatmap.table.c$FLT3_Mutation==1)	])	row.names(mutation.flt3.info[row.names(heatmap.table.c[which(heatmap.table.c$FLT3_Mutation==1)	])	]));
WT.flt3.info <- heatmap.table.c[-(which (row.names(heatmap.table.c) %in% row.names(mutation.flt3.info)))	];
WT.flt3.info <- cbind(row.names(heatmap.table.c ) [-(which (row.names(heatmap.table.c) %in% row.names(mutation.flt3.info)))]	WT);
colnames(WT.flt3.info) <- c("Tumor_Sample_Barcode"	Variant_Type);
table_FLT3 <- rbind(WT.flt3.info	mutation.flt3.info[	2:3] );
dim(table_FLT3)
row.names(table_FLT3) <- table_FLT3[	1];
head(table_FLT3)
table_FLT3 <- table_FLT3[row.names(heatmap.table.c)	];
identical (row.names(heatmap.table.c)	row.names(table_FLT3));
identical (row.names(heatmap.table.c)	row.names(in.cluster));
###########
heatmap.table.c.rmv.flt3 <- heatmap.table.c[	-which (colnames(heatmap.table.c) %in% "Mutation-FLT3") ]
idx <- grep ( "Mutation"	colnames(heatmap.table.c.rmv.flt3) )
mutation.color<- NULL;
name.col <- NULL;
for ( s in 1:length(idx)) {
if (length(which ( heatmap.table.c.rmv.flt3[	s]>0)) > 3) {
name.col <- rbind( name.col	colnames(heatmap.table.c.rmv.flt3[s]) )
mutationCurrentcolor <- c(ifelse(as.matrix(heatmap.table.c.rmv.flt3[	s])==0	"darkgray"	"black"));
mutation.color <- cbind (mutation.color	mutationCurrentcolor)}
}
colnames(mutation.color) <- name.col
mutationcolor.FLT3 <- c(ifelse(as.matrix(table_FLT3[	2])=="WT"	"darkgray"	ifelse(as.matrix(table_FLT3[	2])=="INS"	"darkolivegreen1"	ifelse(as.matrix(table_FLT3[	2])=="SNP"	"yellow"	darkred))));
factor (mutationcolor.FLT3)
mutation.color.all <- cbind(mutation.color	mutationcolor.FLT3);
colnames(mutation.color.all) [8] <- "FLT3_Mutation"
####### not yet: use the cnv from gistics.
cnvcolor.all <- NULL;
idx.cnv <- grep ( "CNV"	colnames(heatmap.table.c.rmv.flt3) )
idx.cnv
colNamecnv <- NULL;
## rmv noise from cnv.
for ( cnv in 9:18) {
if (length(which ( abs(heatmap.table.c.rmv.flt3[	cnv])>0)) >3 ){
colNamecnv <- rbind( colNamecnv	colnames(heatmap.table.c.rmv.flt3)[cnv]);
CNV.color <- c(ifelse(as.matrix(heatmap.table.c.rmv.flt3[	cnv])>=1	"slateblue1"	ifelse(as.matrix(heatmap.table.c.rmv.flt3[	cnv]) <=-1	"turquoise4"	white)));
cnvcolor.all <- cbind (cnvcolor.all	CNV.color)
}
}
colnames(cnvcolor.all) <- colNamecnv
# rmv some copy numer doesn't change much.
##################
cyto.info.color <- in.clinical$cyto.color
cyto.risk.color <- in.clinical$cyto.risk.color
cluster.color <- c(rep("mediumspringgreen"	Low.Risk)	rep("sienna1"	Inter.Risk)	rep("purple"	High.Risk));
############
mycol <- cbind( mutation.color.all	cnvcolor.all	cyto.info.color	cyto.risk.color	cluster.color);
write.csv ( colNamecnv	AML_heatmap_mutation_layout/cnv_genes_inheatmap.csv )
write.csv ( colnames(mutation.color.all)	AML_heatmap_mutation_layout/Mutation_genes_inheatmap.csv )
colnames(mycol)[17:19]<-c("Cytogenetic Code"	"Cytogenetic Risk"	Multi-omics Clusters)
dir.create ("AML_heatmap_mutation_layout")
pdf(paste0("AML_heatmap_mutation_layout/heatmap.new.version.pdf")	20	15);
# pdf(paste0("AML_heatmap_mutation_layout_NMF/heatmap."	i	all.pdf)	20	10);
grep ( "RNA"	colnames(heatmap.table.c))
write.csv (heatmap.table.c	"AML_heatmap_mutation_layout/data_matrix_heatmap.csv")
heatmap.table.c.gene.exp <- heatmap.table.c[	grep ( "RNA"	colnames(heatmap.table.c))]
identical (row.names(heatmap.table.c.gene.exp)	row.names(in.cluster))
heatmap.3(as.matrix(t(heatmap.table.c.gene.exp))	scale= 'row'	col=my_palette	ColSideColors=mycol	ColSideColorsSize = 3.5	key=TRUE	trace="none"
density.info="none"	lhei=c(0.3	2.0)	cexRow=1	cexCol=0.8	Rowv =FALSE	Colv=FALSE	keysize=0.75	margins=c(2	17)	breaks=seq(-4	4	length.out=1001))
cancersubType <- factor(in.cluster$cluster_names_changed	levels= c("Low Risk Molecular Subgroup"	Intermediate Risk Molecular Subgroup	High Risk Molecular Subgroup));
legend(0.2	1	legend=levels(cancersubType)	col=c("mediumspringgreen"	sienna1	purple)	cex=0.9	lty=1	lwd=4	xpd=TRUE);
legend(0.4	1	legend=c(legend.cyto.risk.level)	col= c("blue"	"gray"	"white"	violet)	cex=0.9	lty=1	lwd=4	xpd=TRUE);
legend(0.5	1	legend=c(legend.cyto.info.level)	col= c("#800000"	"#ff4500"	"#cd5c5c"	#c71585	"#bdb76b"	lightpink4	#800080	aquamarine	gray	#ffa500	#000000)	cex=0.9	lty=1	lwd=4	xpd=TRUE);
#legend(0.55	1	legend=c("Disease Free"	"Recurred/Progressed"	NA)	col= c("indianred"	"lightgoldenrod4"	lightgray)	cex=0.9	lty=1	lwd=4	xpd=TRUE);
legend(0.7	1	legend=c("AMP"	"DEL"	No_Change)	col= c("slateblue1"	"turquoise4"	white)	cex=0.9	lty=1	lwd=4	xpd=TRUE);
legend(0.8	1	legend=c("WT"	"In_Frame Insert"	"DEL"	SNP)	col= levels(factor (mutationcolor.FLT3))	cex=0.9	lty=1	lwd=4	xpd=TRUE);
legend(0.9	1	legend=c("WT"	"Mutated")	col= c("darkgray"	"black")	cex=0.9	lty=1	lwd=4	xpd=TRUE);
dev.off()
############
#################### exploring these genes.
heatmap.table.c.gene.exp.t <- t(heatmap.table.c.gene.exp)
dim(heatmap.table.c.gene.exp)
dir.create("92_Genes_3_Subgroup/")
identical (colnames(heatmap.table.c.gene.exp.t)	row.names(in.cluster))
in.cluster$cluster_names_changed
in.cluster$shortName <- gsub("Molecular Subgroup"	""	in.cluster$cluster_names_changed)
in.cluster$shortName <- factor(in.cluster$shortName	levels= c("Low Risk "	Intermediate Risk	High Risk ));
for ( k in 1:nrow(heatmap.table.c.gene.exp.t)){
pdf(paste0("92_Genes_3_Subgroup/"	row.names(heatmap.table.c.gene.exp.t)[k]	.pdf));
boxplot(heatmap.table.c.gene.exp.t[k	] ~ in.cluster$shortName	xlab="Molelcular Subtypes"
ylab= paste("Gene Expression level of "	row.names(heatmap.table.c.gene.exp.t)[k]))
dev.off();
}
write.table ( row.names( t(heatmap.table.c.gene.exp))	"AML_heatmap_mutation_layout/gene.heatmap.txt")
############# analysis of cytogenetics risk risk vs clusters using fisher test.
rm(list=ls())
library(rstudioapi)
current.path <- getActiveDocumentContext()$path
setwd(dirname(current.path ))
in.cyto.info= read.csv("clinical.data.ready.for.analysis.csv"	header=T	row.names=1)
########
index = which (is.na(in.cyto.info$DFS.status)==TRUE)
in.cyto.info$DFS.status[index]="NA"
in.cluster= read.csv(paste0("subtype_Call_result/cc_mogsa_6pc/"	3	.mol.clusters.table.csv)	header=T	row.names=1)
in.cluster[	3] <- factor(in.cluster[	3]	levels= c("Low Risk Molecular Subgroup"	Intermediate Risk Molecular Subgroup	High Risk Molecular Subgroup))
in.cyto.info <- in.cyto.info[ row.names(in.cluster)	]
identical (row.names(in.cyto.info)	row.names(in.cluster))
in.cyto.info$Cytogenetics_Risk
dim(in.cyto.info )
head(in.cyto.info )
######## get the table for Dr.Hu
identical (row.names(in.cyto.info)	row.names(in.cluster))
dat <- cbind (in.cluster	in.cyto.info$Cytogenetics_Risk)
head(dat)
write.csv ( dat[	-2]	"reviewer2_table_sankey_plot_dat.csv")
###########
Low.i <- which (in.cluster$cluster_names_changed=="Low Risk Molecular Subgroup");
Inter.i <- which (in.cluster$cluster_names_changed=="Intermediate Risk Molecular Subgroup");
High.i <- which (in.cluster$cluster_names_changed=="High Risk Molecular Subgroup");
### this is for cyto
in.cyto.info.cluster <- in.cyto.info[ Low.i	];
cluster.count.L <- rbind(length(which (in.cyto.info.cluster$Cytogenetics_Risk=="Good"))	length(which (in.cyto.info.cluster$Cytogenetics_Risk=="Intermediate"))	length(which (in.cyto.info.cluster$Cytogenetics_Risk=="N.D."))	length(which (in.cyto.info.cluster$Cytogenetics_Risk=="Poor")) )
in.cyto.info.cluster <- in.cyto.info[ Inter.i	];
cluster.count.Inter <- rbind(length(which (in.cyto.info.cluster$Cytogenetics_Risk=="Good"))	length(which (in.cyto.info.cluster$Cytogenetics_Risk=="Intermediate"))	length(which (in.cyto.info.cluster$Cytogenetics_Risk=="N.D."))	length(which (in.cyto.info.cluster$Cytogenetics_Risk=="Poor")) )
in.cyto.info.cluster <- in.cyto.info[ High.i	];
cluster.count.High<- rbind(length(which (in.cyto.info.cluster$Cytogenetics_Risk=="Good"))	length(which (in.cyto.info.cluster$Cytogenetics_Risk=="Intermediate"))	length(which (in.cyto.info.cluster$Cytogenetics_Risk=="N.D."))	length(which (in.cyto.info.cluster$Cytogenetics_Risk=="Poor")) )
table.chi.square <- cbind(cluster.count.L	cluster.count.Inter	cluster.count.High );
dimnames(table.chi.square) <- list(risk_straftification = levels(factor(in.cyto.info$Cytogenetics_Risk))
Clusters = levels (factor(in.cluster$cluster_names_changed)))
chisq.test(table.chi.square)
fisher.test(table.chi.square	workspace = 20000000 )
write.table(table.chi.square	"table_for_Fisher_test.csv")
################### plot sankey
rm(list=ls());
library(plotly)
options(stringsAsFactors = F);
dat <- read.csv("reviewer2_table_sankey_plot_dat.csv"	header=T);
dat[	3] <- gsub(" Risk Molecular Subgroup"	""	dat[	3])
## the link data
table(dat[	c(3	4)])
fig <- plot_ly(
type = "sankey"
orientation = "h"
node = list(
label = c("High"	"Intermediate"	"Low"	"Good"	"Intermediate"	"Poor"	"N.D.")
color = c("blue"	"blue"	"blue"	"black"	"black"	"black"	"black")
pad = 25
thickness = 10
line = list(
color = "black"
width = 0.5
)
)
## table(dat[	c(3	4)])
link = list(
#color = "gray"
source = c(0	0	1	1	1	1	2	2	2	2)
target = c(4	5	3	4	5	6	3	4	5	6)
value = c(2	23	13	48	4	1	19	46	8	2)
)
)
fig <- fig %>% layout(
title = "Sankey Diagram"
font = list(
size = 10
)
)
fig
################ CNA difference cluster 3 vs cluster 1+2
rm(list=ls())
library(rstudioapi)
current_path <- getActiveDocumentContext()$path
setwd(dirname(current_path ))
dat.cnv <- read.delim ("laml_tcga_pub/data_CNA.txt"	check.names = F);
dat.heatmap.data <- read.csv ("AML_heatmap_mutation_layout/cnv_genes_inheatmap.csv" )
colnames(dat.heatmap.data)
dat.heatmap.data$V1
name.cnv.genes <- gsub("CNA-"	""	dat.heatmap.data$V1)
idx <- which ( dat.cnv[	1] %in% name.cnv.genes)
dat.cnv.filter.genes <- dat.cnv[idx	]
row.names(dat.cnv.filter.genes ) <- dat.cnv.filter.genes[	1]
dat.cnv.filter.genes <- dat.cnv.filter.genes[	-1]
in.cluster= read.csv("subtype_Call_result/cc_mogsa_6pc/3.mol.clusters.table.csv"	header=T	row.names=1)
dat.cnv.filter.genes.LowR <- dat.cnv.filter.genes[	row.names (in.cluster[which( in.cluster$cluster_names_changed=="Low Risk Molecular Subgroup")	])]
identical (colnames(dat.cnv.filter.genes.LowR)	row.names (in.cluster[which( in.cluster$cluster_names_changed=="Low Risk Molecular Subgroup")	]))
LowR.amp.total <- NULL;
LowR.del.total <- NULL;
## cluster 1:
for (i in 1:ncol(dat.cnv.filter.genes.LowR)){
if (length(which (dat.cnv.filter.genes.LowR[	i]>=1))>0){
LowR.amp.total=rbind (LowR.amp.total	length(which (dat.cnv.filter.genes.LowR[	i]>=1)))}
if (length(which (dat.cnv.filter.genes.LowR[	i]<= -1))>0 ){
LowR.del.total=rbind (LowR.del.total	length(which (dat.cnv.filter.genes.LowR[	i]<=-1)))}
# row.names( del.total)[i] <- colnames(dat.cnv.filter.genes)[i]}
}
dat.cnv.filter.genes.cluster2 <- dat.cnv.filter.genes[	row.names (in.cluster[which( in.cluster$cluster_names_changed=="Intermediate Risk Molecular Subgroup")	])]
identical (colnames(dat.cnv.filter.genes.cluster2)	row.names (in.cluster[which( in.cluster$cluster_names_changed=="Intermediate Risk Molecular Subgroup")	]))
C2.amp.total <- NULL;
C2.del.total <- NULL;
## cluster 2:
for (i in 1:ncol(dat.cnv.filter.genes.cluster2)){
if (length(which (dat.cnv.filter.genes.cluster2[	i]>=1))>0){
C2.amp.total=rbind (C2.amp.total	length(which (dat.cnv.filter.genes.cluster2[	i]>=1)))}
if (length(which (dat.cnv.filter.genes.cluster2[	i]<= -1))>0 ){
C2.del.total=rbind (C2.del.total	length(which (dat.cnv.filter.genes.cluster2[	i]<=-1)))}
# row.names( del.total)[i] <- colnames(dat.cnv.filter.genes)[i]}
}
dat.cnv.filter.genes.cluster3 <- dat.cnv.filter.genes[	row.names (in.cluster[which( in.cluster$cluster_names_changed=="High Risk Molecular Subgroup")	])]
identical (colnames(dat.cnv.filter.genes.cluster3)	row.names (in.cluster[which( in.cluster$cluster_names_changed=="High Risk Molecular Subgroup")	]))
C3.amp.total <- NULL;
C3.del.total <- NULL;
## cluster 3:
for (i in 1:ncol(dat.cnv.filter.genes.cluster3)){
if (length(which (dat.cnv.filter.genes.cluster3[	i]>=1))>0){
C3.amp.total=rbind (C3.amp.total	length(which (dat.cnv.filter.genes.cluster3[	i]>=1)))}
if (length(which (dat.cnv.filter.genes.cluster3[	i]<= -1))>0 ){
C3.del.total=rbind (C3.del.total	length(which (dat.cnv.filter.genes.cluster3[	i]<=-1)))}
# row.names( del.total)[i] <- colnames(dat.cnv.filter.genes)[i]}
}
#### fisher test one way for c1	c2	c3 in amp
observed_counts <- c(sum(LowR.amp.total[	1])	sum(C2.amp.total[	1])	sum(C3.amp.total[	1]))
### expected counts.
## cluster freq.
cluster_freq <- c( ncol(dat.cnv.filter.genes.LowR)/nrow(in.cluster)	ncol(dat.cnv.filter.genes.cluster2)/nrow(in.cluster)	ncol(dat.cnv.filter.genes.cluster3)/nrow(in.cluster))
expected_count <- c(cluster_freq[1]* sum(observed_counts)	cluster_freq[2]* sum(observed_counts)	cluster_freq[3]* sum(observed_counts))
table.fisher.test <- rbind(observed_counts	expected_count )
fisher.test(table.fisher.test	less)
###############
### c3 vs c1+c2
observed_counts <- c(sum(LowR.amp.total[	1]) + sum(C2.amp.total[	1])	sum(C3.amp.total[	1]))
cluster_freq <- c( (ncol(dat.cnv.filter.genes.LowR)+ ncol(dat.cnv.filter.genes.cluster2))/nrow(in.cluster)	ncol(dat.cnv.filter.genes.cluster3)/nrow(in.cluster))
expected_count <- c(cluster_freq[1]* sum(observed_counts)	cluster_freq[2]* sum(observed_counts))
table.fisher.test <- rbind(observed_counts	expected_count )
out <- fisher.test(table.fisher.test	less)
out$p.value
### amp: p.va : 0.01
###### del c3 vs c1+c2 : this is used for paper.
observed_counts <- c(sum(LowR.del.total[	1]) + sum(C2.del.total[	1])	sum(C3.del.total[	1]))
cluster_freq <- c( (ncol(dat.cnv.filter.genes.LowR)+ ncol(dat.cnv.filter.genes.cluster2))/nrow(in.cluster)	ncol(dat.cnv.filter.genes.cluster3)/nrow(in.cluster))
expected_count <- c(cluster_freq[1]* sum(observed_counts)	cluster_freq[2]* sum(observed_counts))
table.fisher.test <- rbind(observed_counts	expected_count )
out.del <- fisher.test(table.fisher.test	less)
########## del P.val: 0.08
############ MOGSA analylsis
#### this is MOGSA analysis based on RNA and CNV dataset.
## Please refer to MFA_evaluated.R for comparison the # of PC chosen.
#### this is MOGSA analysis based on RNA and CNV dataset.
## Please refer to MFA_evaluated.R for comparison the # of PC chosen.
rm(list=ls())
library(rstudioapi)
library(knitr)
library(mogsa)
library(graphite)
library(VennDiagram);
library(grid);
library(ggridges)
library(magrittr)
library(dplyr)
library(ggplot2)
library(ConsensusClusterPlus)
library(cluster)
library(pheatmap)
library(gplots)
library(stringr)
library(tidyverse)
library('devtools')
source_url("https://raw.githubusercontent.com/obigriffith/biostar-tutorials/master/Heatmaps/heatmap.3.R")
current.path <- getActiveDocumentContext()$path
setwd(dirname(current.path ))
###### function
### function
glm.function<- function(dat.scores	subtypes.compared	others.subtypes	cc.i	outfile.name) {
PCA.adj <- F;
out.s <- c();
for (k in 1:nrow(dat.scores)){
g <- row.names(dat.scores)[k];
out <- t.test(dat.scores[k	subtypes.compared]	dat.scores[k	others.subtypes]);
if (PCA.adj){
fit <- summary(glm(cc.i ~ dat.scores[k	] + pca$x[	1] + pca$x[	2]	family = binomial));
} else {
fit <- summary(glm(cc.i ~ dat.scores[k	]	family = binomial));
a<- try(fit$coef[2	])
if (inherits(a	"try-error")) next
}
out.s <- rbind(out.s	c(g	fit$coef[2	3]	fit$coef[2	4]	out$conf.int[1]	out$conf.int[2]	out$p.value));
}
colnames(out.s) <- c("Pathway_name"	glm.t.value	glm.p.value	"T.test.95%CInt.low"	"T.test.95%Cint.high"	t.test.pval);
### choose tthe method: bon	and fdr
p.adjust.M <- p.adjust.methods[c(4	7)];
p.adj <- sapply(p.adjust.M	function(meth) p.adjust(out.s[	3]	meth));
colnames(p.adj) <- c("glm.bon"	glm.fdr)
out.p <- cbind(out.s	p.adj);
out.p <- out.p[order(as.numeric(out.p[	3]))	];
write.table(out.p	outfile.name	sep="\t"	row.names=F	quote=F);
result <- filter.function (filename= outfile.name	out.file.name= paste0(outfile.name	_filter.top5.lowest5.tval.txt));
return (result)
}
filter.function <- function ( filename	out.file.name) {
in.file.name <- read.table (filename	stringsAsFactors = F	header=T)
idx <- which(in.file.name[	3]< 0.05);
in.file.name.filter <- in.file.name[idx	];
## sort based on glm.t.value
in.file.name.filter <- in.file.name.filter[order(as.numeric(in.file.name.filter[	2])	decreasing=T)	]
dim(in.file.name.filter)
## get the last 5 with p val
in.file.name.filter <-rbind(head(in.file.name.filter	n=5)	tail(in.file.name.filter	n=5));
write.table(in.file.name.filter	out.file.name	sep="\t"	row.names=F	quote=F);
####### to check T.test significant.
return (in.file.name.filter);
}
### function
anova.function<- function(dat.scores	mol.subtypes) {
P.table <- NULL;
for ( d in 1:nrow(dat.scores)){
######## to see which pathway is significantly different betweeen 3 subtypes
currentpathway= row.names(dat.scores)[d];
### this will help to cbind another col for P values for comparision between subtypes
current.dat.anova <- as.data.frame (dat.scores[d	])
identical ( row.names( current.dat.anova)	row.names( mol.subtypes))
dat.anova =cbind(current.dat.anova	mol.subtypes$cluster)
colnames (dat.anova ) <- c("normalized.scores"	"subtypes");
result <- aov(dat.anova$normalized.scores ~ dat.anova$subtypes	data = dat.anova)
Pvalue.Prot= as.numeric(summary(result)[[1]][["Pr(>F)"]][1])
P.table <- rbind(P.table	c(currentpathway	data.frame(Pvalue.Prot)))
}
return (P.table);
}
########
dat.median.Score.platform <- function ( platform.GSS	mol.subtypes){
platform.GSS <- platform.GSS[	row.names(mol.subtypes)]
out.median <- c();
cluster_names <- levels (mol.subtypes$cluster_names_changed )
for (m in 1:nrow(platform.GSS)){
current.row= platform.GSS [m	]
current.row <- as.data.frame(current.row)
# current.row <- current.row[row.names(RNA.subtypes)	]
## check before binding
print (identical (row.names(current.row)	row.names(mol.subtypes)))
current.row <- cbind(current.row	mol.subtypes[	3])
median.L <- median(current.row[	1][which (current.row[	2]==cluster_names[1])])
median.I <- median(current.row[	1][which (current.row[	2]==cluster_names[2])])
median.H <- median(current.row[	1][which (current.row[	2]==cluster_names[3])])
out.median <- rbind( out.median	c(median.L	median.I	median.H))
}
row.names(out.median) <- row.names(platform.GSS);
colnames(out.median) <- c("median.L"	"median.Inter"	"median.High")
return ( out.median)
}
################ read in the file.
dat<- readRDS(file = "AML_RNA_CNV.rds")
my.palette <- colorpanel(1000	blue	white	red)
path<-"database/"
file.names <- dir(path	pattern <-".gmt")
file.names <- file.names[-(4:5)]
gene.list <- lapply(dat	rownames)
mol.subtypes= read.csv(paste0("subtype_Call_result/cc_mogsa_6pc/3.mol.clusters.table.csv")	header=T	row.names=1)
mol.subtypes[	3] <- factor(mol.subtypes[	3]	levels= c("Low Risk Molecular Subgroup"	Intermediate Risk Molecular Subgroup	High Risk Molecular Subgroup))
cancersubType <- mol.subtypes$cluster_names_changed;
colcode <- mol.subtypes$cluster_names_changed
levels(colcode) <- c("mediumspringgreen"	sienna1	purple)
colcode <- as.character(colcode	stringsAsFactors=FALSE)
dat$RNA_Seq_Expression<- dat$RNA_Seq_Expression[	row.names(mol.subtypes)]
dat$CNA_Expression <- dat$CNA_Expression[	row.names(mol.subtypes)]
identical (colnames(dat$RNA_Seq_Expression)	colnames(dat$CNA_Expression));
identical (row.names(mol.subtypes)	colnames(dat$RNA_Seq_Expression))
i=4
## only looked at hall mark
out.dir <- paste0("AML_MOGSA_RNA_CNV_Result_3_Clusters/"	Result_	file.names[i])
dir.create(out.dir);
predatabase<- prepMsigDB(file=paste0(path	file.names[i]));
sup.dat <- prepSupMoa(gene.list	geneSets=predatabase);
mogsa.dat <- mogsa(x = dat	sup=sup.dat	nf=6
proc.row = "center_ssq1"	w.data = "lambda1"	statis = FALSE)
## check to see whether it is arranged nicely with colnames and row.names based on p valuees.
p.mat <- getmgsa(mogsa.dat	"p.val");
## this is used to check pval and their rows and columns
p.val.checked <- mogsa.dat@sup@p.val
colnames(p.val.checked) <- colnames(p.mat)
row.names(p.val.checked) <- row.names(p.mat)
identical (p.val.checked	p.mat)
##### good. applies
p.val.corrected <- mogsa.dat@sup@p.val.corrected
colnames(p.val.corrected) <- colnames(p.mat)
row.names(p.val.corrected) <- row.names(p.mat)
## ranked
list.of.pahthway.based.on.val.corrected <- sort(rowSums(p.val.corrected < 0.01)	decreasing = TRUE)
write.csv(as.data.frame(list.of.pahthway.based.on.val.corrected)	paste0 (out.dir	/P.val.count.pt.csv))
### get the top with at least 50% pts having P val correected < 0.01
idx.top.pathway <- which (as.data.frame(list.of.pahthway.based.on.val.corrected) [	1] >=83)
top.gs.name.corrected <- names ( list.of.pahthway.based.on.val.corrected[idx.top.pathway])
###### ## get the gene set-sample pathway score
scores.mogsa <- getmgsa(mogsa.dat	"score");
## filter based on the top.gs.names
dat.scores <- scores.mogsa[top.gs.name.corrected	]
identical (row.names(mol.subtypes)	colnames(dat.scores))
### choose representative based on glm model
cluster1.i <- which (mol.subtypes$cluster_names_changed=="Low Risk Molecular Subgroup");
cluster2.i <- which (mol.subtypes$cluster_names_changed=="Intermediate Risk Molecular Subgroup");
cluster3.i <- which (mol.subtypes$cluster_names_changed=="High Risk Molecular Subgroup");
Cluster1.cc.i <- c(rep(1	length(cluster1.i))	rep(0	length(cluster2.i))	rep(0	length(cluster3.i)));
outfile.name.Cluster1=paste0(out.dir	/glm_out_Cluster1.txt)
result.Cluster1 <- glm.function ( dat.scores	subtypes.compared= cluster1.i	others.subtypes=c(cluster2.i	cluster3.i)	cc.i= Cluster1.cc.i	outfile.name=outfile.name.Cluster1);
result.Cluster1
Cluster2.cc.i <- c(rep(0	length(cluster1.i))	rep(1	length(cluster2.i))	rep(0	length(cluster3.i)));
outfile.name.cluster2=paste0(out.dir	/glm_out_cluster2.txt)
result.Cluster2 <- glm.function ( dat.scores	subtypes.compared= cluster2.i	others.subtypes=c(cluster1.i	cluster3.i)	cc.i= Cluster2.cc.i	outfile.name= outfile.name.cluster2);
Cluster3.cc.i <- c(rep(0	length(cluster1.i))	rep(0	length(cluster2.i))	rep(1	length(cluster3.i)));
outfile.name.cluster3=paste0(out.dir	/glm_out_cluster3.txt)
result.Cluster3 <- glm.function ( dat.scores	subtypes.compared= cluster3.i	others.subtypes=c(cluster1.i	cluster2.i)	cc.i= Cluster3.cc.i	outfile.name= outfile.name.cluster3);
pathways.clusters <- rbind( result.Cluster1	result.Cluster2	result.Cluster3)
pathways.clusters_ordered <- pathways.clusters[order(pathways.clusters$Pathway_name)	]
### remove duplicate .
pathways.clusters_ordered_uniqe= pathways.clusters_ordered[!duplicated(pathways.clusters_ordered[1])	]
pathways.clusters_ordered_uniqe <- pathways.clusters_ordered_uniqe[order( pathways.clusters_ordered_uniqe$glm.t.value	decreasing=T)	]
row.names( pathways.clusters_ordered_uniqe) <- pathways.clusters_ordered_uniqe$Pathway_name;
####### filter the pathways from 3 subtypes are different with p val <0.01
dat.scores.glm <- dat.scores[ which (row.names(dat.scores) %in% row.names( pathways.clusters_ordered_uniqe))	]
anova.result <- anova.function(dat.scores.glm	mol.subtypes)
anova.result <- as.data.frame(anova.result)
row.names(anova.result) <- anova.result[	1]
FDR.anova = p.adjust(anova.result[	2]	fdr	nrow(anova.result));
anova.result <- cbind(anova.result	FDR.anova )
anova.result.filtered <- anova.result[which (anova.result[	3] < 0.01)	]
anova.result.filtered <- anova.result.filtered[	-1];
colnames(anova.result.filtered ) <- c( "Anova_Pvalues"	"FDR_Val")
dat.scores.filtered <- dat.scores[row.names ( anova.result.filtered)	]
identical (colnames( dat.scores.filtered)	row.names(mol.subtypes) )
write.csv (as.matrix.data.frame(anova.result.filtered)	paste0(out.dir	/anova_heatmap_representative.scores.csv))
## all of them has FDR < 0.01
########
which (row.names(dat.scores.filtered) %in% row.names(anova.result.filtered))
dat.scores.filtered<- dat.scores.filtered[ row.names(anova.result.filtered)	]
head(dat.scores.filtered)
dim(dat.scores.filtered)
pdf(paste0(out.dir	/anova.heatmap.clusters.pdf)	18	15);
dat.scores.heatmap <- dat.scores.filtered
write.csv(dat.scores.heatmap	paste0(out.dir	/dat.scores.heatmap.csv ))
row.names(dat.scores.heatmap) <- gsub("HALLMARK_"	""	row.names(dat.scores.heatmap))
#### c
out.heatmap <- heatmap.3(dat.scores.heatmap	trace = "n"	scale = "row"	margins = c(7	20)	ColSideColors=colcode
col=my.palette	offsetRow=-.3	cexCol=0.6	cexRow=1	lhei=c(1.5	10)	Colv=FALSE)
dev.off()
row.names(p.val.corrected) <- gsub("HALLMARK_"	""	row.names(p.val.corrected))
heatmap_pathwayordered <- c("INFLAMMATORY_RESPONSE"	"ALLOGRAFT_REJECTION"	"INTERFERON_GAMMA_RESPONSE"	"COMPLEMENT"	"IL6_JAK_STAT3_SIGNALING"	"MYC_TARGETS_V2"	"E2F_TARGETS"	"G2M_CHECKPOINT"	"MYC_TARGETS_V1"	"DNA_REPAIR"
"UV_RESPONSE_UP"	"MTORC1_SIGNALING"	"TNFA_SIGNALING_VIA_NFKB"	PROTEIN_SECRETION	"UNFOLDED_PROTEIN_RESPONSE"	OXIDATIVE_PHOSPHORYLATION )
p.val.corrected.dat <- p.val.corrected[which (row.names(p.val.corrected) %in% heatmap_pathwayordered)	]
p.val.corrected.dat <- p.val.corrected.dat[heatmap_pathwayordered	]
identical (row.names(p.val.corrected.dat)	row.names(dat.scores.heatmap[heatmap_pathwayordered	] ))
pdf(paste0(out.dir	/anova.heatmap.clusters.ordered_categories.pathway_FDR_noted.pdf)	18	15);
heatmap.2(dat.scores.heatmap[heatmap_pathwayordered	]	trace = "n"	scale = "row"	margins = c(7	20)	ColSideColors=colcode
col=my.palette	offsetRow=-.3	cexCol=0.6	cexRow=1	lhei=c(1.5	10)	Colv=FALSE	Rowv = FALSE	cellnote=ifelse(as.matrix(p.val.corrected.dat)<0.1	NA	"*"))
legend(0.85	1.03	legend=levels(cancersubType)	col= c("mediumspringgreen"	sienna1	purple)
cex=0.8	lty=1	lwd=4	xpd=TRUE);
dev.off();
pdf(paste0(out.dir	/anova.heatmap.clusters.ordered_categories.pathway.pdf)	18	15);
heatmap.2(dat.scores.heatmap[heatmap_pathwayordered	]	trace = "n"	scale = "row"	margins = c(7	20)	ColSideColors=colcode
col=my.palette	offsetRow=-.3	cexCol=0.6	cexRow=1	lhei=c(1.5	10)	Colv=FALSE	Rowv = FALSE)
legend(0.85	1.03	levels(cancersubType)	col= c("mediumspringgreen"	sienna1	purple)
cex=0.8	lty=1	lwd=4	xpd=TRUE);
dev.off();
write.csv(dat.scores.heatmap[heatmap_pathwayordered	]	paste0(out.dir	/GSS_RepresentativePathways.csv))
############
################ boxplot
dat.GSS.Pathway <- dat.scores.heatmap[heatmap_pathwayordered	]
identical ( colnames(dat.GSS.Pathway)	row.names(mol.subtypes))
mol.subtypes$shortName <- gsub("Molecular Subgroup"	""	mol.subtypes$cluster_names_changed)
mol.subtypes$shortName <- factor(mol.subtypes$shortName	levels= c("Low Risk "	Intermediate Risk	High Risk ));
dir.create ("box_plot_GSS_pathway/")
for ( j in 1:nrow(dat.GSS.Pathway)){
pdf(paste0("box_plot_GSS_pathway/"	row.names(dat.GSS.Pathway)[j]	.pdf));
boxplot(dat.GSS.Pathway[j	] ~ mol.subtypes$shortName	xlab="Molelcular Subtypes"	main = row.names(dat.GSS.Pathway)[j]
ylab= "Gene Set Scores")
dev.off();
}
################ create the heatmap with signal heatmap to show CNV and RNA-seq
## scores for individual
scores.data.mogsa<- getmgsa(mogsa.dat	"score.data")
cnv.scores <- scores.data.mogsa$CNA_Expression[row.names(anova.result.filtered)	]
row.names(cnv.scores) <- gsub("HALLMARK_"	""	row.names(cnv.scores))
cnv.scores <- cnv.scores[heatmap_pathwayordered	]
CNV.median <- dat.median.Score.platform ( platform.GSS= cnv.scores	mol.subtypes= mol.subtypes)
colnames(CNV.median) <- paste0("CNA_"	colnames(CNV.median))
RNA.scores <- scores.data.mogsa$RNA_Seq_Expression[row.names(anova.result.filtered)	]
row.names(RNA.scores) <- gsub("HALLMARK_"	""	row.names(RNA.scores))
RNA.scores <- RNA.scores[heatmap_pathwayordered	]
RNA.Median <- dat.median.Score.platform ( platform.GSS= RNA.scores	mol.subtypes= mol.subtypes)
colnames(RNA.Median) <- paste0("RNA_Seq_Expression"	colnames(RNA.Median))
total.score <-dat.scores[row.names(anova.result.filtered)	]
dim(total.score)
row.names(total.score) <- gsub("HALLMARK_"	""	row.names(total.score))
total.score <- total.score[heatmap_pathwayordered	]
total.median <- dat.median.Score.platform ( platform.GSS= total.score	mol.subtypes= mol.subtypes)
colnames(total.median ) <- paste0("Total_"	colnames(total.median ))
all(sapply(list(row.names( total.median )	row.names(RNA.Median)	row.names(CNV.median))	function(x) x == row.names(total.median)))
Names_Col <- c()
dat.heatmap.median.all <- NULL;
for ( o in 1:3){
dat.heatmap.median.all <- cbind( dat.heatmap.median.all	cbind(total.median[	o]	RNA.Median[	o]	CNV.median[	o]))
Names_Col<- c( Names_Col	cbind(colnames(total.median)[o]	colnames( RNA.Median)[o]	colnames(CNV.median)[o]))
}
colnames(dat.heatmap.median.all) <- Names_Col
## "mediumspringgreen"	sienna1	purple
mol.sub.def <- c("mediumspringgreen"	"mediumspringgreen"	"mediumspringgreen"	"sienna1"	"sienna1"	sienna1	"purple"	"purple"	purple )
subtype.def_code <- as.character( mol.sub.def	stringsAsFactors=FALSE)
Platform.def <- c( "Yellow"	gray	"blue"	"Yellow"	gray	"blue"	"Yellow"	gray	"blue")
Platform.def_code <- as.character(Platform.def	stringsAsFactors=FALSE)
mycol <- cbind(as.data.frame(Platform.def_code)	as.data.frame(subtype.def_code))
colnames(mycol ) <- c("Pathway Signal"	"Molecular_subtypes")
pdf(paste0(out.dir	Signal_heatmap_16_pathways_Median.pdf)	8	8);
heatmap.3(as.matrix(dat.heatmap.median.all)	scale= 'row'	col=my.palette	ColSideColors=as.matrix(mycol)
key=TRUE	cexRow=2.0	cexCol=2.0	keysize=0.5	trace = "n"	ColSideColorsSize = 3.0
Colv=FALSE	breaks=seq(-2	2	length.out=1001)	Rowv=FALSE	dendrogram="none"	lhei=c(1.5	6)	lwid = c(6	6)	sepwidth=c(0.05	0.05)	sepcolor="gray"	colsep = c(1:87)	rowsep = c(1:87)	labRow = FALSE	labCol = FALSE)
legend(0.7	1.12	legend=c("Both"	"RNA_seq_Expression"	"CNA_Expression")	fill=c("Yellow"	gray	blue)	cex=0.8	xpd=TRUE	border=TRUE	title = "Subgroup-Median GS scores");
dev.off();
write.table (row.names(dat.heatmap.median.all)	paste0(out.dir	/pathway_Names.txt )	quote=FALSE)
write.csv (dat.heatmap.median.all	paste0(out.dir	/pathways_Median.GSS.csv ))
############
