# Supplementary material for: Molecular Characterization of the Highest Risk Adult Patients With Acute Myeloid Leukemia (AML) Through Multi-Omics Clustering
Source: Front Genet. 2021 Oct 29;12:777094. doi: 10.3389/fgene.2021.777094 (PMC8585788; doi:10.3389/fgene.2021.777094)
Supplement: Supplementary file 8 [file DataSheet1.CSV]

	TCGA-AB-2806-03	TCGA-AB-2807-03	TCGA-AB-2808-03	TCGA-AB-2812-03	TCGA-AB-2814-03	TCGA-AB-2819-03	TCGA-AB-2821-03	TCGA-AB-2822-03	TCGA-AB-2823-03	TCGA-AB-2839-03	TCGA-AB-2840-03	TCGA-AB-2844-03	TCGA-AB-2845-03	TCGA-AB-2849-03	TCGA-AB-2853-03	TCGA-AB-2855-03	TCGA-AB-2858-03	TCGA-AB-2859-03	TCGA-AB-2862-03	TCGA-AB-2863-03	TCGA-AB-2867-03	TCGA-AB-2869-03	TCGA-AB-2871-03	TCGA-AB-2872-03	TCGA-AB-2875-03	TCGA-AB-2877-03	TCGA-AB-2879-03	TCGA-AB-2880-03	TCGA-AB-2886-03	TCGA-AB-2895-03	TCGA-AB-2896-03	TCGA-AB-2897-03	TCGA-AB-2898-03	TCGA-AB-2901-03	TCGA-AB-2903-03	TCGA-AB-2909-03	TCGA-AB-2912-03	TCGA-AB-2913-03	TCGA-AB-2914-03	TCGA-AB-2917-03	TCGA-AB-2919-03	TCGA-AB-2930-03	TCGA-AB-2931-03	TCGA-AB-2936-03	TCGA-AB-2940-03	TCGA-AB-2946-03	TCGA-AB-2949-03	TCGA-AB-2950-03	TCGA-AB-2955-03
INFLAMMATORY_RESPONSE	-0.002711738	-0.001025899	-0.000825763	-0.002160385	-0.001269525	-0.002166596	-0.000889021	-0.004062667	-0.002196057	-0.001770858	-0.001646939	-0.001242898	-0.001285408	-0.00198148	-0.002019256	-0.00215193	-0.001561427	-0.000207733	-0.002242042	-0.0043917	-9.60E-06	-0.001618263	-0.001115121	-0.000668078	-0.001265744	-0.002602353	-0.002492107	-0.000775274	-0.001140721	-0.001547824	-0.001544897	-0.002126885	-0.001346025	-0.003037299	-0.002292437	-0.000594344	-0.001620174	-0.004387177	-0.00058917	9.07E-05	-0.002678387	-0.001463438	-0.001294976	0.000184374	-0.000533539	-0.000548586	-0.000427674	-0.001574142	-0.001674122
ALLOGRAFT_REJECTION	-0.002605171	-0.000959501	-0.000688227	-0.001931994	-0.001009888	-0.001908329	-0.001099241	-0.004017785	-0.002233093	-0.00154457	-0.001487807	-0.001127026	-0.001105071	-0.000809358	-0.001748898	-0.000978515	-0.001396539	-0.000119799	-0.001978231	-0.004535953	3.22E-05	-0.001407476	-0.000945223	-0.0006015	-0.001209189	-0.002341065	-0.002247089	-0.000733165	-0.001033234	-0.001373703	-0.001370717	-0.001930531	-0.001641818	-0.004670062	-0.001991802	-0.000549108	-0.001887735	-0.004279919	-0.000571728	0.000197337	-0.002396528	-0.001309061	-0.001181323	0.000201218	-0.000451352	-0.000457995	-0.000316794	-0.001464229	-0.001411343
INTERFERON_GAMMA_RESPONSE	-0.003351748	-0.001049733	-0.0008741	-0.002600716	-0.001355167	-0.00279316	-0.001022489	-0.00489464	-0.002705984	-0.002067391	-0.002008169	-0.001522444	-0.001565815	-0.000784795	-0.00237795	-0.001089923	-0.001933328	-9.19E-05	-0.002866075	-0.00548465	0.000223267	-0.001965737	-0.001262157	-0.000909943	-0.001558353	-0.00315435	-0.0029562	-0.000867105	-0.001459054	-0.001762607	-0.001895683	-0.002657749	-0.001580213	-0.004477065	-0.002640305	-0.000700371	-0.001864469	-0.005316191	-0.000596704	0.000518614	-0.003278773	-0.001807739	-0.001562856	0.000560041	-0.000575038	-0.000595618	-0.000540271	-0.001922213	-0.001757822
COMPLEMENT	-0.002454039	-0.001073101	-0.000350837	-0.001906929	-0.001338822	-0.001718554	-0.000926053	-0.003934213	-0.002154427	-0.001771204	-0.001799678	-0.00125126	-0.001377442	-0.003178557	-0.001634568	-0.003790518	-0.001728565	-0.00043025	-0.002770755	-0.003641209	0.000268863	-0.00187426	-0.00156825	-0.001211122	-0.001522555	-0.002933402	-0.003008724	-0.000996141	-0.001547788	-0.002009997	-0.001691066	-0.002526195	-0.001469381	-0.002519553	-0.002363906	-0.001040264	-0.000765374	-0.004205032	-0.000233288	0.000341886	-0.003357858	-0.001740364	-0.001568864	-0.000233694	-0.000610436	-0.000561773	-0.000422537	-0.001619681	-0.001844117
IL6_JAK_STAT3_SIGNALING	-0.001243282	-0.000398179	-0.000358611	-0.000976752	-0.0005335	-0.001078725	-0.000386857	-0.001892422	-0.001025406	-0.000766002	-0.000736038	-0.000566434	-0.000591161	-0.000516123	-0.000931921	-0.000615968	-0.00071008	-3.87E-05	-0.001045699	-0.002134866	4.49E-05	-0.00071524	-0.000454098	-0.000205786	-0.000542712	-0.001162805	-0.001060398	-0.000278446	-0.000459244	-0.000620552	-0.000708696	-0.000970062	-0.000608552	-0.001374763	-0.001000397	-0.000186951	-0.000782351	-0.002037925	-0.000249339	0.000163724	-0.001167363	-0.000654325	-0.000561748	0.000194008	-0.000208403	-0.000221138	-0.000248925	-0.00068854	-0.000567344
MYC_TARGETS_V2	0.0006675	-0.000375935	-1.02E-05	0.000725449	2.00E-05	0.001391564	-0.000622894	0.000250414	0.00035674	0.000462413	0.000649359	0.000536606	0.000601833	-0.002617779	0.000588558	-0.002000773	0.000710536	-0.000314495	0.001407594	0.000509117	-0.000635514	0.000662727	0.000161875	0.000743182	0.000401986	0.000930541	0.000673514	0.000106682	0.000658895	0.000196414	0.000683224	0.001071006	-0.000766635	-0.000562687	0.000491243	0.000173977	-0.000788784	0.000563397	-0.000355232	-0.001223784	0.001075162	0.000694215	0.000432282	-0.001190771	7.14E-05	0.000123703	0.000158028	0.00051536	0.000101393
E2F_TARGETS	0.003843532	0.000285526	0.00376477	0.004103498	0.00171304	0.005033802	-0.001979715	0.001080544	-5.95E-05	0.002587806	0.001011597	0.001142276	0.001117482	-0.002883113	0.004448573	-0.006129203	0.001010643	-0.000803064	-8.86E-05	0.003064783	0.001042764	0.001114468	-0.000681712	0.000128266	-3.12E-05	0.001048948	0.000314051	-0.000221304	0.000673294	-0.000235441	0.000865799	-0.000105859	-0.003562619	-0.00332138	0.002363413	-0.000718619	0.001475272	0.002305017	0.002153591	0.001983143	5.38E-05	0.000265788	-7.50E-05	-0.002996709	0.000329132	0.000646289	0.000520268	0.001722717	0.003283153
G2M_CHECKPOINT	0.003346945	0.000483534	0.003161044	0.003163681	0.001697321	0.003416331	-0.001272012	0.001001877	-0.000489187	0.002093732	0.000472076	0.000515943	0.000576249	-0.001566733	0.003436822	-0.005453115	0.000521821	-0.000487511	-0.000873004	0.002342938	0.000959101	0.000805441	-0.000382855	5.00E-05	-0.000130474	0.000429554	0.000106423	-0.000386531	0.000694831	-2.09E-05	0.000299203	-0.000865905	-0.002651997	-0.001557168	0.001778972	-0.000426135	0.001267807	0.001875052	0.002160362	0.002637209	-0.000212193	-0.000183091	-0.000283228	-0.001737293	0.000151585	0.000304247	0.000667986	0.00132777	0.002940402
MYC_TARGETS_V1	0.003540317	-0.000506534	0.002996463	0.004362151	0.001040166	0.006556936	-0.002736551	0.001047372	0.000921074	0.002599594	0.001944616	0.002041274	0.001991059	-0.005969566	0.004568949	-0.00635313	0.001945209	-0.001221011	0.002414525	0.003369445	9.19E-05	0.001699627	-0.000670113	0.000751582	0.000464526	0.002352822	0.001064245	0.000125138	0.000909572	-0.000300036	0.001955425	0.002022829	-0.004051362	-0.005243852	0.002642109	-0.00074398	0.000421208	0.002529356	0.00088746	-0.000993842	0.001394706	0.001433167	0.000639376	-0.004653276	0.000481337	0.000946487	0.000331581	0.001999483	0.002284148
DNA_REPAIR	-0.000181397	-0.000979688	-0.000434329	0.000303023	-0.000608311	0.001621097	-0.001130399	-0.00063218	0.0003168	-3.81E-05	0.000574326	0.000612657	0.000639203	-0.004270598	0.000244369	-0.002455187	0.000649277	-0.000585231	0.001775454	-0.000119609	-0.000907589	0.00038187	-0.000266241	0.000434701	0.000164478	0.000728603	0.000157226	-5.36E-05	0.000168114	-0.000417606	0.000734624	0.001356739	-0.001222756	-0.002519819	1.23E-05	-0.000243437	-0.001245787	-0.000318239	-0.000962467	-0.002446177	0.000698398	0.000735081	0.000318366	-0.001906315	-2.28E-05	0.00011749	2.04E-05	0.000143355	-0.001031662
UV_RESPONSE_UP	-0.001643453	-0.001200123	-0.000908514	-0.001028756	-0.001203093	-0.00014375	-0.001094836	-0.002462488	-0.000746988	-0.001021276	-0.000407869	-0.000182323	-0.000219059	-0.004077363	-0.001044279	-0.002571636	-0.000332155	-0.000493018	0.000212285	-0.002298755	-0.000688918	-0.000582718	-0.000729614	3.49E-05	-0.000460192	-0.000768432	-0.001088037	-0.000329796	-0.000465921	-0.001041139	-0.00024992	6.21E-06	-0.001272228	-0.002668999	-0.001225208	-0.00040425	-0.001652988	-0.002449147	-0.001102223	-0.001873835	-0.000793661	-0.000168236	-0.000369582	-0.001162561	-0.000270393	-0.000183896	-0.000316049	-0.000722668	-0.001661198
MTORC1_SIGNALING	0.000558091	-0.000792132	0.001570447	0.001310003	-0.000393683	0.002624743	-0.001695195	-0.001317228	-0.000350176	0.000314255	-2.93E-06	0.000459334	0.000224518	-0.005538337	0.001616155	-0.005914437	-2.93E-05	-0.000985885	-0.000519679	0.000535418	0.000453655	-0.000370992	-0.001533296	-0.000632549	-0.000673183	-0.000514976	-0.001344107	-0.000436719	-0.000737747	-0.001535691	4.75E-05	-0.00039626	-0.002549794	-0.002738929	2.59E-05	-0.001219679	0.000731252	-0.00070115	0.000488711	-0.000343548	-0.001523682	-0.000307404	-0.000614311	-0.00273396	-7.39E-05	0.000252444	-0.000273329	0.000130026	5.56E-05
TNFA_SIGNALING_VIA_NFKB	-0.003122473	-0.001415755	-0.001365265	-0.002550297	-0.001913788	-0.002184115	-0.000816327	-0.004230369	-0.001877902	-0.002200434	-0.001646433	-0.001178558	-0.001312956	-0.004544267	-0.002495102	-0.003732343	-0.001562062	-0.000457284	-0.001869779	-0.004220895	-0.000391103	-0.001804324	-0.001375515	-0.000660891	-0.00124224	-0.002652315	-0.002698017	-0.000774359	-0.001309031	-0.001876458	-0.001498381	-0.001782381	-0.00103427	-0.001530142	-0.002739426	-0.00071223	-0.001621502	-0.004603505	-0.001077748	-0.001063753	-0.002745873	-0.001360874	-0.00127152	-0.00030333	-0.000630963	-0.000615582	-0.000630828	-0.001740081	-0.002560582
PROTEIN_SECRETION	0.000725849	0.000267098	0.001469758	0.000804332	0.000487912	0.000642844	-0.000401082	-0.000301627	-0.000635347	0.000427419	-0.000380904	-0.000171189	-0.000248891	0.000257365	0.001070658	-0.001732688	-0.000413337	-0.000141936	-0.001588405	0.000336557	0.00093587	-0.000338669	-0.00061328	-0.000659824	-0.00053508	-0.00075376	-0.000831415	-0.000324496	-0.000416587	-0.000515985	-0.000460991	-0.001298414	-0.001010968	-0.000890822	0.000205856	-0.0005385	0.001105473	-9.68E-05	0.001141607	0.001858803	-0.001299996	-0.000711328	-0.000604784	-0.000280978	-2.55E-05	5.71E-05	3.54E-05	7.08E-05	0.001013296
UNFOLDED_PROTEIN_RESPONSE	0.000692673	-0.00021492	0.000517028	0.000871849	0.000132402	0.001410589	-0.000666066	7.39E-05	0.000158827	0.000504713	0.000428601	0.000439309	0.000436227	-0.001830824	0.000878303	-0.001782336	0.000443487	-0.000306256	0.000643563	0.000554623	-0.000120797	0.000384708	-0.000141237	0.000291488	0.000125279	0.000520379	0.000237364	2.34E-05	0.000273197	-7.69E-05	0.000437377	0.000509581	-0.000959168	-0.001075096	0.000490343	-0.000113839	-0.000147672	0.000403027	6.64E-05	-0.00044094	0.000374121	0.000350065	0.00015665	-0.001112611	8.20E-05	0.000178115	6.15E-05	0.000420549	0.000393607
OXIDATIVE_PHOSPHORYLATION	-0.000667415	-0.002095556	0.000209496	0.000832443	-0.001946267	0.003880122	-0.002400417	-0.00189938	0.000817882	-0.000446035	0.000657177	0.001276512	0.000883735	-0.011002495	0.001039931	-0.007357536	0.000617162	-0.001690537	0.001941627	0.000755136	-0.000705985	-0.000346287	-0.002086858	-0.000541155	-0.00044988	0.000294609	-0.001335283	-0.00025767	-0.001196997	-0.002334499	0.000960789	0.001758214	-0.002697836	-0.003958169	-0.000484272	-0.001708074	-7.26E-05	-0.001170233	-0.001310321	-0.004486578	-0.000895609	0.000694264	-0.000122802	-0.004837738	-9.50E-05	0.000441849	-0.000731513	-9.80E-05	-0.002383925
[truncated: 117 more columns]
