# Supplementary material for: Molecular Characterization of the Highest Risk Adult Patients With Acute Myeloid Leukemia (AML) Through Multi-Omics Clustering
Source: Front Genet. 2021 Oct 29;12:777094. doi: 10.3389/fgene.2021.777094 (PMC8585788; doi:10.3389/fgene.2021.777094)
Supplement: Supplementary file 9 [file DataSheet2.CSV]

significant AML genes
Genes	Pvalue	bonferroni	fdr
ABL2	1e-15	2e-13	3e-14
HNRNPH1	5e-12	7e-10	4e-11
NPM1	5e-11	8e-09	3e-10
MLLT10	1e-10	2e-08	7e-10
ETV6	1e-10	2e-08	7e-10
NUP214	2e-11	3e-09	2e-10
DNMT3A	2e-14	2e-12	2e-13
SEPT6	1e-11	2e-09	9e-11
BCL2	1e-09	2e-07	7e-09
MLLT11	2e-09	3e-07	8e-09
FOXP1	3e-06	4e-04	7e-06
CD47	2e-07	3e-05	6e-07
ABL1	7e-09	1e-06	3e-08
CD96	1e-05	2e-03	3e-05
IL17RB	1e-05	2e-03	3e-05
RUNX1	7e-05	1e-02	1e-04
DDX10	3e-07	4e-05	1e-06
CD160	3e-06	4e-04	7e-06
CD38	2e-04	3e-02	4e-04
CD244	9e-05	1e-02	2e-04
ILF2	1e-05	2e-03	3e-05
KDM5A	9e-04	1e-01	1e-03
IL12A	3e-06	4e-04	7e-06
NUP98	2e-06	3e-04	6e-06
CBFB	6e-04	9e-02	1e-03
NSD1	3e-03	4e-01	4e-03
IL17RE	6e-05	9e-03	1e-04
AFF1	6e-04	9e-02	1e-03
FLT3	3e-04	4e-02	5e-04
ABI1	5e-03	7e-01	7e-03
CD164	4e-05	5e-03	7e-05
TP53	2e-03	3e-01	3e-03
CD14	2e-19	2e-17	6e-18
MYO1F	3e-19	5e-17	1e-17
CD4	4e-20	5e-18	2e-18
CD101	7e-15	1e-12	9e-14
IL1RN	1e-21	2e-19	9e-20
CD68	3e-27	4e-25	4e-25
CD86	2e-15	3e-13	3e-14
IL17RA	1e-15	2e-13	2e-14
IL10RB	3e-15	5e-13	5e-14
RARA	1e-14	2e-12	1e-13
IL4R	2e-12	4e-10	2e-11
CD63	3e-11	4e-09	2e-10
CD163	5e-12	7e-10	4e-11
IL10RA	7e-15	1e-12	9e-14
CD53	3e-09	4e-07	1e-08
CD93	7e-10	1e-07	3e-09
CD302	4e-10	6e-08	2e-09
CD180	2e-08	3e-06	8e-08
MKL1	6e-11	9e-09	4e-10
CD36	1e-07	2e-05	4e-07
HLA-DRB1	2e-08	3e-06	7e-08
CD37	7e-11	1e-08	4e-10
LASP1	4e-06	5e-04	9e-06
IL23A	3e-07	4e-05	1e-06
HLA-DRB5	4e-07	5e-05	1e-06
CD276	4e-05	5e-03	7e-05
CD55	2e-06	2e-04	5e-06
IL6R	3e-05	5e-03	7e-05
CD83	2e-04	2e-02	3e-04
CD74	2e-04	3e-02	3e-04
ELL	7e-08	1e-05	3e-07
HLA-DRA	5e-05	7e-03	1e-04
CD151	5e-04	7e-02	8e-04
HLA-DRB6	9e-04	1e-01	1e-03
IL21R	2e-06	3e-04	6e-06
PICALM	8e-05	1e-02	2e-04
PHF23	3e-04	5e-02	5e-04
IDH1	4e-03	6e-01	6e-03
MYH11	3e-03	5e-01	5e-03
CD109	1e-06	2e-04	4e-06
MLLT3	2e-07	2e-05	5e-07
MN1	5e-06	7e-04	1e-05
CD22	1e-05	2e-03	3e-05
CD82	1e-05	2e-03	3e-05
IL2RB	8e-06	1e-03	2e-05
IL16	9e-05	1e-02	2e-04
CD34	7e-08	1e-05	3e-07
CD40	6e-05	9e-03	1e-04
PML	6e-04	9e-02	1e-03
CD7	8e-04	1e-01	1e-03
RBM15	1e-06	2e-04	4e-06
E2F4	3e-06	4e-04	8e-06
CD320	2e-06	2e-04	5e-06
CD6	2e-03	3e-01	3e-03
IL32	2e-04	3e-02	4e-04
IL1B	2e-04	3e-02	4e-04
SEPT9	5e-04	7e-02	8e-04
CD52	2e-05	3e-03	5e-05
MLLT6	8e-04	1e-01	1e-03
NCOA2	7e-03	1e+00	1e-02
